# Supplementary material for: 7′-(Naphthalen-1-yl)-5′′-[(naphthalen-2-yl)­methyl­idene]-1′,3′,5′,6′,7′,7a′-hexa­hydro­dispiro­[acenaphthene-1,5′-pyrrolo­[1,2-c]thia­zole-6′,3′′-piperidine]-2(1H),4′′-dione
Source: Acta Crystallogr Sect E Struct Rep Online. 2012 Feb 29;68(Pt 3):o858–9. doi: 10.1107/S1600536812007271 (PMC3297912; doi:10.1107/S1600536812007271)
Supplement: Supplementary file 1 [file e-68-0o858-sup1.cif]

##############################################################################
#                                                                            #
# This CIF contains the data in a paper accepted for publication in          #
# Acta Crystallographica Section E. It conforms to the requirements of       #
# Notes for Authors for Acta Crystallographica Section E, and has been       #
# peer reviewed under the auspices of the IUCr Commission on Journals.       #
#                                                                            #
# Full details of the Crystallographic Information File format               #
# are given in the paper "The Crystallographic Information File (CIF):       #
# a New Standard Archive File for Crystallography" by S. R. Hall, F. H.      #
# Allen and I. D. Brown [Acta Cryst. (1991), A47, 655-685].                  #
#                                                                            #
# The current version of the core CIF dictionary is obtainable from          #
# ftp://ftp.iucr.org/pub/cif_core.dic.                                       #
#                                                                            #
# Software is freely available for graphical display of the structure(s)     #
# in this CIF. For information consult the CIF software page                 #
# http://www.iucr.org/resources/cif/software.                                #
#                                                                            #
# This file may be used for bona fide research purposes within the           #
# scientific community so long as proper attribution is given to the journal # 
# article from which it was obtained.                                        #
#                                                                            #
##############################################################################
data_global
_audit_creation_method     'WinGX routine CIF_UPDATE'
_audit_conform_dict_name     cif_core.dic
_audit_conform_dict_version     2.3
_journal_date_recd_electronic     2012-02-02
_journal_date_accepted     2012-02-17
_journal_name_full     'Acta Crystallographica, Section E'
_journal_year     2012
_journal_volume     68
_journal_issue      3
_journal_page_first     o858
_journal_page_last     o859
_journal_paper_category     QO
_journal_paper_doi     10.1107/S1600536812007271
_journal_coeditor_code     ZJ2058
_publ_contact_author_name     'Dr.P.L. Nilantha Lakshman'
_publ_contact_author_address
;
Department of Food science and Technology
University of Ruhuna
Mapalana
Kamburupitiya (81100)
Sri Lanka
;
_publ_contact_author_email     'plakshmannilantha@ymail.com'
_publ_contact_author_fax     '+94-41-2292384'
_publ_contact_author_phone     '+94-41-2292200'
_publ_section_title
;\
7'-(Naphthalen-1-yl)-5''-[(naphthalen-2-yl)methylidene]-1',3',5',6',7',\
7a'-hexahydrodispiro[acenaphthene-1,5'-pyrrolo[1,2-<i>c</i>]thiazole-\
6',3''-piperidine]-2(1<i>H</i>),4''-dione
;
loop_
    _publ_author_name
    _publ_author_footnote
    _publ_author_address
    'Suresh, J.' .
;
Department of Physics
The Madura College,
Madurai 625 011
India
;
    'Vishnupriya, R.' .
;
Department of Physics
The Madura College,
Madurai 625 011
India
;
    'Kumar, R. Ranjith' .
;
Department of Organic Chemistry
School of Chemistry
Madurai Kamaraj University
Madurai 625 021
India
;
    'Sivakumar, S.' .
;
Department of Organic Chemistry
School of Chemistry
Madurai Kamaraj University
Madurai 625 021
India
;
    'Lakshman, P. L. Nilantha' .
;
Department of Food Science and Technology
University of Ruhuna
Mapalana
Kamburupitiya 81100
Sri Lanka
;
data_I
_audit_creation_method     SHELXL-97
_chemical_name_systematic
;
7'-(Naphthalen-1-yl)-5''-[(naphthalen-2-yl)methylidene]-1',3',5',6',7',7a'-
hexahydrodispiro[acenaphthene-1,5'-pyrrolo[1,2-<i>c</i>]thiazole-6',3''-
piperidine]-2(1<i>H</i>),4''-dione
;
_chemical_name_common     ?
_chemical_formula_moiety     'C43 H34 N2 O2 S'
_chemical_formula_sum     'C43 H34 N2 O2 S'
_chemical_formula_iupac     'C43 H34 N2 O2 S'
_chemical_formula_weight     642.78
_chemical_melting_point     ?
_symmetry_cell_setting     monoclinic
_symmetry_space_group_name_H-M     'P 21/n'
_symmetry_space_group_name_Hall     '-P 2yn'
loop_
    _symmetry_equiv_pos_as_xyz
    'x, y, z'
    '-x+1/2, y+1/2, -z+1/2'
    '-x, -y, -z'
    'x-1/2, -y-1/2, z-1/2'
_cell_length_a     15.8335(4)
_cell_length_b     9.2147(2)
_cell_length_c     23.9951(5)
_cell_angle_alpha     90.00
_cell_angle_beta     109.1030(10)
_cell_angle_gamma     90.00
_cell_volume     3308.12(13)
_cell_formula_units_Z     4
_cell_measurement_reflns_used     2000
_cell_measurement_theta_min     2
_cell_measurement_theta_max     31
_cell_measurement_temperature     293(2)
_exptl_crystal_description     block
_exptl_crystal_colour     colourless
_exptl_crystal_size_max     0.21
_exptl_crystal_size_mid     0.17
_exptl_crystal_size_min     0.12
_exptl_crystal_density_diffrn     1.291
_exptl_crystal_density_meas     ?
_exptl_crystal_density_method     'not measured'
_exptl_crystal_F_000     1352
_exptl_absorpt_coefficient_mu     0.139
_exptl_absorpt_correction_type     multi-scan
_exptl_absorpt_process_details     '(SADABS; Sheldrick, 1996)'
_exptl_absorpt_correction_T_min     0.967
_exptl_absorpt_correction_T_max     0.974
_exptl_special_details     ?
_diffrn_ambient_temperature     293(2)
_diffrn_radiation_type     MoK\a
_diffrn_radiation_wavelength     0.71073
_diffrn_radiation_source     'fine-focus sealed tube'
_diffrn_radiation_monochromator     graphite
_diffrn_measurement_device_type     'Bruker Kappa APEXII'
_diffrn_measurement_method     '\w and \f'
_diffrn_detector_area_resol_mean     0
_diffrn_reflns_number     40746
_diffrn_reflns_av_R_equivalents     0.0388
_diffrn_reflns_av_sigmaI/netI     0.0414
_diffrn_reflns_theta_min     2.39
_diffrn_reflns_theta_max     29.40
_diffrn_reflns_theta_full     29.40
_diffrn_measured_fraction_theta_max     0.995
_diffrn_measured_fraction_theta_full     0.995
_diffrn_reflns_limit_h_min     -21
_diffrn_reflns_limit_h_max     21
_diffrn_reflns_limit_k_min     -11
_diffrn_reflns_limit_k_max     12
_diffrn_reflns_limit_l_min     -33
_diffrn_reflns_limit_l_max     30
_diffrn_standards_number     0
_diffrn_standards_interval_count     0
_diffrn_standards_interval_time     0
_diffrn_standards_decay_%     0
_refine_special_details
;
Refinement of <i>F</i>^2^ against ALL reflections. The weighted <i>R</i>-factor
<i>wR</i> and goodness of fit <i>S</i> are based on <i>F</i>^2^, conventional
<i>R</i>-factors <i>R</i> are based on <i>F</i>, with <i>F</i> set to zero for
negative <i>F</i>^2^. The threshold expression of <i>F</i>^2^ >
\s(<i>F</i>^2^) is used only for calculating <i>R</i>-factors(gt) <i>etc</i>.
and is not relevant to the choice of reflections for refinement.
<i>R</i>-factors based on <i>F</i>^2^ are statistically about twice as large
as those based on <i>F</i>, and <i>R</i>- factors based on ALL data will be
even larger.
;
_reflns_number_total     9096
_reflns_number_gt     5614
_reflns_threshold_expression     I>2sigma(I)
_refine_ls_structure_factor_coef     Fsqd
_refine_ls_matrix_type     full
_refine_ls_R_factor_all     0.0911
_refine_ls_R_factor_gt     0.0458
_refine_ls_wR_factor_gt     0.0989
_refine_ls_wR_factor_ref     0.1177
_refine_ls_goodness_of_fit_ref     1.016
_refine_ls_restrained_S_all     1.016
_refine_ls_number_reflns     9096
_refine_ls_number_parameters     434
_refine_ls_number_restraints     0
_refine_ls_hydrogen_treatment     constr
_refine_ls_weighting_scheme     calc
_refine_ls_weighting_details
         'calc w=1/[\s^2^(Fo^2^)+(0.0428P)^2^+0.8672P] where P=(Fo^2^+2Fc^2^)/3'
_atom_sites_solution_hydrogens     geom
_atom_sites_solution_primary     direct
_atom_sites_solution_secondary     difmap
_refine_ls_shift/su_max     0.004
_refine_ls_shift/su_mean     0.000
_refine_diff_density_max     0.253
_refine_diff_density_min     -0.327
_refine_ls_extinction_method     'SHELXL97 (Sheldrick, 2008)'
_refine_ls_extinction_coef     0.0011(3)
_refine_ls_extinction_expression
                                  'Fc^*^=kFc[1+0.001xFc^2^\l^3^/sin(2\q)]^-1/4^'
loop_
    _atom_type_symbol
    _atom_type_description
    _atom_type_scat_dispersion_real
    _atom_type_scat_dispersion_imag
    _atom_type_scat_source
    'C' 'C' 0.0033 0.0016
                         'International Tables Vol C Tables 4.2.6.8 and 6.1.1.4'
    'H' 'H' 0.0000 0.0000
                         'International Tables Vol C Tables 4.2.6.8 and 6.1.1.4'
    'N' 'N' 0.0061 0.0033
                         'International Tables Vol C Tables 4.2.6.8 and 6.1.1.4'
    'O' 'O' 0.0106 0.0060
                         'International Tables Vol C Tables 4.2.6.8 and 6.1.1.4'
    'S' 'S' 0.1246 0.1234
                         'International Tables Vol C Tables 4.2.6.8 and 6.1.1.4'
_computing_data_collection     'APEX2 (Bruker, 2004)'
_computing_cell_refinement     'SAINT (Bruker, 2004)'
_computing_data_reduction     'SAINT (Bruker, 2004)'
_computing_structure_solution     'SHELXS97 (Sheldrick, 2008)'
_computing_structure_refinement     'SHELXL97 (Sheldrick, 2008)'
_computing_molecular_graphics     'PLATON (Spek, 2009)'
_computing_publication_material     'SHELXL97 (Sheldrick, 2008)'
loop_
    _atom_site_type_symbol
    _atom_site_label
    _atom_site_fract_x
    _atom_site_fract_y
    _atom_site_fract_z
    _atom_site_U_iso_or_equiv
    _atom_site_adp_type
    _atom_site_calc_flag
    _atom_site_refinement_flags
    _atom_site_occupancy
    _atom_site_symmetry_multiplicity
    _atom_site_disorder_assembly
    _atom_site_disorder_group
    C C1 0.06539(14) -0.11977(19) 0.30926(8) 0.0598(5) Uani d . 1 1 . .
    H H1A 0.0355 -0.1317 0.2677 0.090 Uiso calc R 1 1 . .
    H H1B 0.0308 -0.1650 0.3307 0.090 Uiso calc R 1 1 . .
    H H1C 0.1234 -0.1641 0.3200 0.090 Uiso calc R 1 1 . .
    C C2 0.12010(11) 0.10877(18) 0.28779(7) 0.0445(4) Uani d . 1 1 . .
    H H2A 0.0836 0.1017 0.2466 0.053 Uiso calc R 1 1 . .
    H H2B 0.1764 0.0604 0.2924 0.053 Uiso calc R 1 1 . .
    C C3 0.13799(9) 0.26601(17) 0.30380(6) 0.0361(3) Uani d . 1 1 . .
    C C4 0.13712(10) 0.31838(17) 0.36271(6) 0.0355(3) Uani d . 1 1 . .
    C C5 0.09621(9) 0.21822(15) 0.39764(6) 0.0316(3) Uani d . 1 1 . .
    C C6 0.11873(10) 0.06270(17) 0.38586(6) 0.0387(4) Uani d . 1 1 . .
    H H6A 0.1829 0.0511 0.3961 0.046 Uiso calc R 1 1 . .
    H H6B 0.0974 -0.0046 0.4094 0.046 Uiso calc R 1 1 . .
    C C7 0.12624(9) 0.26024(16) 0.46452(6) 0.0328(3) Uani d . 1 1 . .
    H H7 0.1335 0.3659 0.4669 0.039 Uiso calc R 1 1 . .
    C C8 0.04289(10) 0.22444(16) 0.48068(6) 0.0340(3) Uani d . 1 1 . .
    H H8 0.0351 0.1193 0.4826 0.041 Uiso calc R 1 1 . .
    C C9 0.02946(11) 0.29904(18) 0.53306(7) 0.0418(4) Uani d . 1 1 . .
    H H9A 0.0545 0.3961 0.5379 0.050 Uiso calc R 1 1 . .
    H H9B 0.0571 0.2443 0.5689 0.050 Uiso calc R 1 1 . .
    C C10 -0.11269(11) 0.2781(2) 0.43641(7) 0.0463(4) Uani d . 1 1 . .
    H H10A -0.1398 0.1841 0.4238 0.056 Uiso calc R 1 1 . .
    H H10B -0.1518 0.3531 0.4135 0.056 Uiso calc R 1 1 . .
    C C11 -0.01036(10) 0.24045(16) 0.37577(6) 0.0336(3) Uani d . 1 1 . .
    C C12 -0.06233(10) 0.09732(17) 0.34865(7) 0.0400(4) Uani d . 1 1 . .
    C C13 -0.04961(10) 0.34820(17) 0.32593(6) 0.0348(3) Uani d . 1 1 . .
    C C14 -0.04068(11) 0.49462(18) 0.32288(7) 0.0432(4) Uani d . 1 1 . .
    H H14 -0.0043 0.5462 0.3551 0.052 Uiso calc R 1 1 . .
    C C15 -0.08785(12) 0.5669(2) 0.26973(8) 0.0527(4) Uani d . 1 1 . .
    H H15 -0.0816 0.6668 0.2676 0.063 Uiso calc R 1 1 . .
    C C16 -0.14216(12) 0.4952(2) 0.22155(7) 0.0538(5) Uani d . 1 1 . .
    H H16 -0.1712 0.5464 0.1872 0.065 Uiso calc R 1 1 . .
    C C17 -0.15441(11) 0.3445(2) 0.22348(7) 0.0458(4) Uani d . 1 1 . .
    C C18 -0.10720(10) 0.27518(18) 0.27658(6) 0.0376(4) Uani d . 1 1 . .
    C C19 -0.11592(10) 0.12690(18) 0.28658(7) 0.0418(4) Uani d . 1 1 . .
    C C20 -0.17101(12) 0.0427(2) 0.24284(8) 0.0563(5) Uani d . 1 1 . .
    H H20 -0.1777 -0.0559 0.2486 0.068 Uiso calc R 1 1 . .
    C C21 -0.21739(13) 0.1100(3) 0.18862(8) 0.0671(6) Uani d . 1 1 . .
    H H21 -0.2538 0.0533 0.1581 0.081 Uiso calc R 1 1 . .
    C C22 -0.21098(12) 0.2544(3) 0.17914(8) 0.0603(5) Uani d . 1 1 . .
    H H22 -0.2442 0.2945 0.1430 0.072 Uiso calc R 1 1 . .
    C C31 0.15384(10) 0.36718(19) 0.26847(7) 0.0401(4) Uani d . 1 1 . .
    H H31 0.1635 0.4603 0.2842 0.048 Uiso calc R 1 1 . .
    C C32 0.15823(10) 0.35283(18) 0.20865(7) 0.0394(4) Uani d . 1 1 . .
    C C33 0.19016(11) 0.2299(2) 0.18976(8) 0.0503(4) Uani d . 1 1 . .
    H H33 0.2078 0.1517 0.2154 0.060 Uiso calc R 1 1 . .
    C C34 0.19698(13) 0.2187(2) 0.13315(8) 0.0577(5) Uani d . 1 1 . .
    H H34 0.2189 0.1341 0.1218 0.069 Uiso calc R 1 1 . .
    C C35 0.17160(13) 0.3312(2) 0.09517(8) 0.0558(5) Uani d . 1 1 . .
    H H35 0.1757 0.3227 0.0575 0.067 Uiso calc R 1 1 . .
    C C36 0.13910(12) 0.4606(2) 0.11151(7) 0.0485(4) Uani d . 1 1 . .
    C C37 0.13197(10) 0.47313(18) 0.16895(7) 0.0412(4) Uani d . 1 1 . .
    C C38 0.09868(14) 0.6037(2) 0.18350(8) 0.0591(5) Uani d . 1 1 . .
    H H38 0.0917 0.6135 0.2203 0.071 Uiso calc R 1 1 . .
    C C39 0.0765(2) 0.7162(2) 0.14472(10) 0.0892(8) Uani d . 1 1 . .
    H H39 0.0554 0.8023 0.1555 0.107 Uiso calc R 1 1 . .
    C C40 0.0850(2) 0.7035(3) 0.08869(11) 0.0950(9) Uani d . 1 1 . .
    H H40 0.0703 0.7813 0.0626 0.114 Uiso calc R 1 1 . .
    C C41 0.11441(16) 0.5790(3) 0.07265(9) 0.0719(6) Uani d . 1 1 . .
    H H41 0.1186 0.5709 0.0350 0.086 Uiso calc R 1 1 . .
    C C71 0.21277(10) 0.19473(16) 0.50429(6) 0.0339(3) Uani d . 1 1 . .
    C C72 0.21646(11) 0.05172(17) 0.52050(7) 0.0412(4) Uani d . 1 1 . .
    H H72 0.1648 -0.0040 0.5071 0.049 Uiso calc R 1 1 . .
    C C73 0.29563(11) -0.01364(19) 0.55661(7) 0.0446(4) Uani d . 1 1 . .
    H H73 0.2960 -0.1117 0.5659 0.053 Uiso calc R 1 1 . .
    C C74 0.37136(11) 0.0655(2) 0.57799(7) 0.0454(4) Uani d . 1 1 . .
    H H74 0.4235 0.0215 0.6019 0.054 Uiso calc R 1 1 . .
    C C75 0.37156(10) 0.21369(19) 0.56426(7) 0.0428(4) Uani d . 1 1 . .
    C C76 0.29224(10) 0.28108(17) 0.52671(6) 0.0373(3) Uani d . 1 1 . .
    C C77 0.29689(12) 0.43031(19) 0.51390(8) 0.0527(5) Uani d . 1 1 . .
    H H77 0.2461 0.4774 0.4898 0.063 Uiso calc R 1 1 . .
    C C78 0.37456(14) 0.5059(2) 0.53637(10) 0.0768(7) Uani d . 1 1 . .
    H H78 0.3761 0.6037 0.5273 0.092 Uiso calc R 1 1 . .
    C C79 0.45174(14) 0.4386(3) 0.57284(11) 0.0831(7) Uani d . 1 1 . .
    H H79 0.5044 0.4915 0.5877 0.100 Uiso calc R 1 1 . .
    C C80 0.45009(12) 0.2973(2) 0.58659(9) 0.0640(5) Uani d . 1 1 . .
    H H80 0.5018 0.2539 0.6113 0.077 Uiso calc R 1 1 . .
    N N1 0.07515(9) 0.03429(14) 0.32345(6) 0.0406(3) Uani d . 1 1 . .
    N N2 -0.02549(8) 0.28666(14) 0.42998(5) 0.0355(3) Uani d . 1 1 . .
    O O1 0.16719(8) 0.43621(13) 0.38166(5) 0.0524(3) Uani d . 1 1 . .
    O O2 -0.06698(8) -0.00873(13) 0.37765(5) 0.0528(3) Uani d . 1 1 . .
    S S1 -0.09149(3) 0.30508(5) 0.51535(2) 0.05001(13) Uani d . 1 1 . .
loop_
    _atom_site_aniso_label
    _atom_site_aniso_U_11
    _atom_site_aniso_U_22
    _atom_site_aniso_U_33
    _atom_site_aniso_U_12
    _atom_site_aniso_U_13
    _atom_site_aniso_U_23
    C1 0.0758(13) 0.0410(10) 0.0597(12) -0.0077(9) 0.0183(10) -0.0120(9)
    C2 0.0494(10) 0.0486(10) 0.0363(8) 0.0009(8) 0.0151(7) -0.0021(7)
    C3 0.0317(8) 0.0452(9) 0.0309(7) -0.0024(6) 0.0094(6) 0.0010(7)
    C4 0.0328(7) 0.0400(9) 0.0319(7) -0.0065(7) 0.0082(6) 0.0020(7)
    C5 0.0313(7) 0.0337(8) 0.0282(7) -0.0045(6) 0.0075(6) 0.0024(6)
    C6 0.0396(8) 0.0373(9) 0.0368(8) -0.0019(7) 0.0091(7) 0.0025(7)
    C7 0.0350(8) 0.0325(8) 0.0290(7) -0.0054(6) 0.0081(6) 0.0026(6)
    C8 0.0389(8) 0.0321(8) 0.0305(7) -0.0018(6) 0.0107(6) 0.0060(6)
    C9 0.0500(9) 0.0417(9) 0.0352(8) -0.0021(7) 0.0159(7) 0.0048(7)
    C10 0.0389(9) 0.0563(11) 0.0453(9) 0.0013(8) 0.0161(7) 0.0101(8)
    C11 0.0341(8) 0.0343(8) 0.0306(7) -0.0051(6) 0.0083(6) 0.0034(6)
    C12 0.0385(8) 0.0372(9) 0.0444(9) -0.0082(7) 0.0135(7) 0.0019(7)
    C13 0.0338(8) 0.0401(9) 0.0304(7) -0.0022(6) 0.0104(6) 0.0048(6)
    C14 0.0479(9) 0.0401(9) 0.0393(9) -0.0035(7) 0.0114(7) 0.0036(7)
    C15 0.0625(11) 0.0447(10) 0.0504(10) 0.0018(9) 0.0177(9) 0.0156(8)
    C16 0.0550(11) 0.0661(13) 0.0382(9) 0.0064(9) 0.0123(8) 0.0201(9)
    C17 0.0385(9) 0.0669(12) 0.0314(8) -0.0006(8) 0.0108(7) 0.0057(8)
    C18 0.0316(8) 0.0488(10) 0.0326(8) -0.0045(7) 0.0107(6) 0.0017(7)
    C19 0.0357(8) 0.0481(10) 0.0409(9) -0.0104(7) 0.0113(7) -0.0031(7)
    C20 0.0509(10) 0.0592(12) 0.0560(11) -0.0188(9) 0.0135(9) -0.0114(9)
    C21 0.0551(12) 0.0938(17) 0.0442(11) -0.0255(11) 0.0051(9) -0.0185(11)
    C22 0.0491(11) 0.0914(16) 0.0348(9) -0.0087(10) 0.0061(8) -0.0002(10)
    C31 0.0379(8) 0.0479(10) 0.0341(8) -0.0027(7) 0.0112(7) 0.0014(7)
    C32 0.0331(8) 0.0528(10) 0.0333(8) -0.0012(7) 0.0121(6) 0.0034(7)
    C33 0.0481(10) 0.0607(12) 0.0464(10) 0.0129(8) 0.0216(8) 0.0118(9)
    C34 0.0585(11) 0.0667(13) 0.0562(11) 0.0144(10) 0.0302(9) 0.0000(10)
    C35 0.0622(11) 0.0734(13) 0.0406(9) 0.0054(10) 0.0289(9) -0.0003(9)
    C36 0.0522(10) 0.0606(11) 0.0377(9) 0.0001(8) 0.0217(8) 0.0068(8)
    C37 0.0417(9) 0.0493(10) 0.0355(8) -0.0023(7) 0.0167(7) 0.0033(7)
    C38 0.0862(14) 0.0540(12) 0.0448(10) 0.0069(10) 0.0321(10) 0.0041(9)
    C39 0.156(2) 0.0573(14) 0.0704(15) 0.0315(15) 0.0585(16) 0.0176(11)
    C40 0.162(3) 0.0693(16) 0.0706(15) 0.0333(16) 0.0617(17) 0.0326(13)
    C41 0.1063(18) 0.0751(15) 0.0468(11) 0.0134(13) 0.0421(12) 0.0171(10)
    C71 0.0374(8) 0.0370(8) 0.0260(7) -0.0032(6) 0.0085(6) 0.0022(6)
    C72 0.0427(9) 0.0424(9) 0.0347(8) -0.0050(7) 0.0075(7) 0.0065(7)
    C73 0.0511(10) 0.0431(9) 0.0379(8) 0.0044(8) 0.0124(7) 0.0093(7)
    C74 0.0397(9) 0.0586(11) 0.0347(8) 0.0089(8) 0.0079(7) 0.0048(8)
    C75 0.0384(9) 0.0533(11) 0.0347(8) -0.0016(7) 0.0094(7) -0.0043(7)
    C76 0.0380(8) 0.0425(9) 0.0305(7) -0.0042(7) 0.0099(6) -0.0043(6)
    C77 0.0483(10) 0.0430(10) 0.0568(11) -0.0091(8) 0.0036(8) -0.0037(8)
    C78 0.0633(13) 0.0512(12) 0.0963(17) -0.0199(10) -0.0005(12) -0.0004(11)
    C79 0.0522(12) 0.0700(16) 0.1050(19) -0.0234(11) -0.0046(12) -0.0084(13)
    C80 0.0399(10) 0.0703(14) 0.0680(13) -0.0061(9) -0.0012(9) -0.0063(11)
    N1 0.0464(8) 0.0357(7) 0.0374(7) -0.0049(6) 0.0107(6) -0.0031(6)
    N2 0.0344(7) 0.0410(7) 0.0315(6) -0.0017(5) 0.0114(5) 0.0063(5)
    O1 0.0703(8) 0.0503(7) 0.0391(6) -0.0287(6) 0.0213(6) -0.0052(5)
    O2 0.0583(7) 0.0406(7) 0.0588(7) -0.0131(6) 0.0182(6) 0.0090(6)
    S1 0.0556(3) 0.0512(3) 0.0522(3) -0.0008(2) 0.0300(2) 0.0002(2)
_geom_special_details
;
All e.s.d.'s (except the e.s.d. in the dihedral angle between two l.s. planes)
are estimated using the full covariance matrix. The cell e.s.d.'s are taken
into account individually in the estimation of e.s.d.'s in distances, angles
and torsion angles; correlations between e.s.d.'s in cell parameters are only
used when they are defined by crystal symmetry. An approximate (isotropic)
treatment of cell e.s.d.'s is used for estimating e.s.d.'s involving l.s.
planes.
;
loop_
    _geom_bond_atom_site_label_1
    _geom_bond_atom_site_label_2
    _geom_bond_site_symmetry_2
    _geom_bond_distance
    _geom_bond_publ_flag
    C1 N1 . 1.456(2) ?
    C1 H1A . 0.9600 ?
    C1 H1B . 0.9600 ?
    C1 H1C . 0.9600 ?
    C2 N1 . 1.452(2) ?
    C2 C3 . 1.502(2) ?
    C2 H2A . 0.9700 ?
    C2 H2B . 0.9700 ?
    C3 C31 . 1.338(2) ?
    C3 C4 . 1.498(2) ?
    C4 O1 . 1.2127(18) ?
    C4 C5 . 1.526(2) ?
    C5 C6 . 1.525(2) ?
    C5 C7 . 1.5658(19) ?
    C5 C11 . 1.608(2) ?
    C6 N1 . 1.4530(19) ?
    C6 H6A . 0.9700 ?
    C6 H6B . 0.9700 ?
    C7 C71 . 1.516(2) ?
    C7 C8 . 1.528(2) ?
    C7 H7 . 0.9800 ?
    C8 N2 . 1.4555(18) ?
    C8 C9 . 1.508(2) ?
    C8 H8 . 0.9800 ?
    C9 S1 . 1.8216(17) ?
    C9 H9A . 0.9700 ?
    C9 H9B . 0.9700 ?
    C10 N2 . 1.441(2) ?
    C10 S1 . 1.8292(17) ?
    C10 H10A . 0.9700 ?
    C10 H10B . 0.9700 ?
    C11 N2 . 1.4611(19) ?
    C11 C13 . 1.522(2) ?
    C11 C12 . 1.578(2) ?
    C12 O2 . 1.2158(18) ?
    C12 C19 . 1.478(2) ?
    C13 C14 . 1.361(2) ?
    C13 C18 . 1.407(2) ?
    C14 C15 . 1.416(2) ?
    C14 H14 . 0.9300 ?
    C15 C16 . 1.364(2) ?
    C15 H15 . 0.9300 ?
    C16 C17 . 1.405(3) ?
    C16 H16 . 0.9300 ?
    C17 C18 . 1.402(2) ?
    C17 C22 . 1.414(2) ?
    C18 C19 . 1.402(2) ?
    C19 C20 . 1.366(2) ?
    C20 C21 . 1.411(3) ?
    C20 H20 . 0.9300 ?
    C21 C22 . 1.359(3) ?
    C21 H21 . 0.9300 ?
    C22 H22 . 0.9300 ?
    C31 C32 . 1.465(2) ?
    C31 H31 . 0.9300 ?
    C32 C33 . 1.376(2) ?
    C32 C37 . 1.432(2) ?
    C33 C34 . 1.401(2) ?
    C33 H33 . 0.9300 ?
    C34 C35 . 1.352(3) ?
    C34 H34 . 0.9300 ?
    C35 C36 . 1.404(3) ?
    C35 H35 . 0.9300 ?
    C36 C41 . 1.406(3) ?
    C36 C37 . 1.424(2) ?
    C37 C38 . 1.403(2) ?
    C38 C39 . 1.360(3) ?
    C38 H38 . 0.9300 ?
    C39 C40 . 1.400(3) ?
    C39 H39 . 0.9300 ?
    C40 C41 . 1.341(3) ?
    C40 H40 . 0.9300 ?
    C41 H41 . 0.9300 ?
    C71 C72 . 1.370(2) ?
    C71 C76 . 1.436(2) ?
    C72 C73 . 1.405(2) ?
    C72 H72 . 0.9300 ?
    C73 C74 . 1.353(2) ?
    C73 H73 . 0.9300 ?
    C74 C75 . 1.405(2) ?
    C74 H74 . 0.9300 ?
    C75 C80 . 1.411(2) ?
    C75 C76 . 1.426(2) ?
    C76 C77 . 1.416(2) ?
    C77 C78 . 1.362(2) ?
    C77 H77 . 0.9300 ?
    C78 C79 . 1.394(3) ?
    C78 H78 . 0.9300 ?
    C79 C80 . 1.346(3) ?
    C79 H79 . 0.9300 ?
    C80 H80 . 0.9300 ?
loop_
    _geom_angle_atom_site_label_1
    _geom_angle_atom_site_label_2
    _geom_angle_atom_site_label_3
    _geom_angle_site_symmetry_1
    _geom_angle_site_symmetry_3
    _geom_angle
    _geom_angle_publ_flag
    N1 C1 H1A . . 109.5 ?
    N1 C1 H1B . . 109.5 ?
    H1A C1 H1B . . 109.5 ?
    N1 C1 H1C . . 109.5 ?
    H1A C1 H1C . . 109.5 ?
    H1B C1 H1C . . 109.5 ?
    N1 C2 C3 . . 113.14(13) ?
    N1 C2 H2A . . 109.0 ?
    C3 C2 H2A . . 109.0 ?
    N1 C2 H2B . . 109.0 ?
    C3 C2 H2B . . 109.0 ?
    H2A C2 H2B . . 107.8 ?
    C31 C3 C4 . . 115.79(14) ?
    C31 C3 C2 . . 124.67(14) ?
    C4 C3 C2 . . 119.53(13) ?
    O1 C4 C3 . . 121.23(14) ?
    O1 C4 C5 . . 121.37(13) ?
    C3 C4 C5 . . 117.39(13) ?
    C6 C5 C4 . . 107.42(12) ?
    C6 C5 C7 . . 114.28(12) ?
    C4 C5 C7 . . 111.85(11) ?
    C6 C5 C11 . . 110.07(11) ?
    C4 C5 C11 . . 109.42(11) ?
    C7 C5 C11 . . 103.72(11) ?
    N1 C6 C5 . . 107.41(12) ?
    N1 C6 H6A . . 110.2 ?
    C5 C6 H6A . . 110.2 ?
    N1 C6 H6B . . 110.2 ?
    C5 C6 H6B . . 110.2 ?
    H6A C6 H6B . . 108.5 ?
    C71 C7 C8 . . 115.60(12) ?
    C71 C7 C5 . . 117.10(12) ?
    C8 C7 C5 . . 102.05(11) ?
    C71 C7 H7 . . 107.2 ?
    C8 C7 H7 . . 107.2 ?
    C5 C7 H7 . . 107.2 ?
    N2 C8 C9 . . 104.35(12) ?
    N2 C8 C7 . . 99.84(11) ?
    C9 C8 C7 . . 118.83(13) ?
    N2 C8 H8 . . 111.0 ?
    C9 C8 H8 . . 111.0 ?
    C7 C8 H8 . . 111.0 ?
    C8 C9 S1 . . 104.11(10) ?
    C8 C9 H9A . . 110.9 ?
    S1 C9 H9A . . 110.9 ?
    C8 C9 H9B . . 110.9 ?
    S1 C9 H9B . . 110.9 ?
    H9A C9 H9B . . 109.0 ?
    N2 C10 S1 . . 104.23(10) ?
    N2 C10 H10A . . 110.9 ?
    S1 C10 H10A . . 110.9 ?
    N2 C10 H10B . . 110.9 ?
    S1 C10 H10B . . 110.9 ?
    H10A C10 H10B . . 108.9 ?
    N2 C11 C13 . . 111.45(12) ?
    N2 C11 C12 . . 113.30(12) ?
    C13 C11 C12 . . 101.39(11) ?
    N2 C11 C5 . . 101.94(11) ?
    C13 C11 C5 . . 117.04(12) ?
    C12 C11 C5 . . 112.22(12) ?
    O2 C12 C19 . . 127.05(14) ?
    O2 C12 C11 . . 123.84(14) ?
    C19 C12 C11 . . 108.14(12) ?
    C14 C13 C18 . . 118.62(14) ?
    C14 C13 C11 . . 131.77(14) ?
    C18 C13 C11 . . 109.57(13) ?
    C13 C14 C15 . . 118.75(15) ?
    C13 C14 H14 . . 120.6 ?
    C15 C14 H14 . . 120.6 ?
    C16 C15 C14 . . 122.43(17) ?
    C16 C15 H15 . . 118.8 ?
    C14 C15 H15 . . 118.8 ?
    C15 C16 C17 . . 120.39(15) ?
    C15 C16 H16 . . 119.8 ?
    C17 C16 H16 . . 119.8 ?
    C18 C17 C16 . . 116.22(15) ?
    C18 C17 C22 . . 115.74(17) ?
    C16 C17 C22 . . 128.01(16) ?
    C19 C18 C17 . . 123.12(15) ?
    C19 C18 C13 . . 113.27(13) ?
    C17 C18 C13 . . 123.56(15) ?
    C20 C19 C18 . . 119.75(16) ?
    C20 C19 C12 . . 132.93(16) ?
    C18 C19 C12 . . 107.21(13) ?
    C19 C20 C21 . . 117.87(18) ?
    C19 C20 H20 . . 121.1 ?
    C21 C20 H20 . . 121.1 ?
    C22 C21 C20 . . 122.67(17) ?
    C22 C21 H21 . . 118.7 ?
    C20 C21 H21 . . 118.7 ?
    C21 C22 C17 . . 120.82(17) ?
    C21 C22 H22 . . 119.6 ?
    C17 C22 H22 . . 119.6 ?
    C3 C31 C32 . . 129.54(16) ?
    C3 C31 H31 . . 115.2 ?
    C32 C31 H31 . . 115.2 ?
    C33 C32 C37 . . 118.43(14) ?
    C33 C32 C31 . . 122.49(15) ?
    C37 C32 C31 . . 119.03(15) ?
    C32 C33 C34 . . 122.23(16) ?
    C32 C33 H33 . . 118.9 ?
    C34 C33 H33 . . 118.9 ?
    C35 C34 C33 . . 119.78(17) ?
    C35 C34 H34 . . 120.1 ?
    C33 C34 H34 . . 120.1 ?
    C34 C35 C36 . . 121.20(16) ?
    C34 C35 H35 . . 119.4 ?
    C36 C35 H35 . . 119.4 ?
    C35 C36 C41 . . 121.46(16) ?
    C35 C36 C37 . . 119.46(16) ?
    C41 C36 C37 . . 119.07(17) ?
    C38 C37 C36 . . 117.78(15) ?
    C38 C37 C32 . . 123.32(15) ?
    C36 C37 C32 . . 118.90(15) ?
    C39 C38 C37 . . 121.17(17) ?
    C39 C38 H38 . . 119.4 ?
    C37 C38 H38 . . 119.4 ?
    C38 C39 C40 . . 120.6(2) ?
    C38 C39 H39 . . 119.7 ?
    C40 C39 H39 . . 119.7 ?
    C41 C40 C39 . . 120.0(2) ?
    C41 C40 H40 . . 120.0 ?
    C39 C40 H40 . . 120.0 ?
    C40 C41 C36 . . 121.42(18) ?
    C40 C41 H41 . . 119.3 ?
    C36 C41 H41 . . 119.3 ?
    C72 C71 C76 . . 118.42(14) ?
    C72 C71 C7 . . 120.52(13) ?
    C76 C71 C7 . . 121.06(13) ?
    C71 C72 C73 . . 122.28(15) ?
    C71 C72 H72 . . 118.9 ?
    C73 C72 H72 . . 118.9 ?
    C74 C73 C72 . . 120.28(16) ?
    C74 C73 H73 . . 119.9 ?
    C72 C73 H73 . . 119.9 ?
    C73 C74 C75 . . 120.30(15) ?
    C73 C74 H74 . . 119.9 ?
    C75 C74 H74 . . 119.9 ?
    C74 C75 C80 . . 120.74(16) ?
    C74 C75 C76 . . 120.14(15) ?
    C80 C75 C76 . . 119.11(17) ?
    C77 C76 C75 . . 117.54(14) ?
    C77 C76 C71 . . 123.92(14) ?
    C75 C76 C71 . . 118.55(14) ?
    C78 C77 C76 . . 120.99(18) ?
    C78 C77 H77 . . 119.5 ?
    C76 C77 H77 . . 119.5 ?
    C77 C78 C79 . . 120.9(2) ?
    C77 C78 H78 . . 119.5 ?
    C79 C78 H78 . . 119.5 ?
    C80 C79 C78 . . 120.05(19) ?
    C80 C79 H79 . . 120.0 ?
    C78 C79 H79 . . 120.0 ?
    C79 C80 C75 . . 121.39(18) ?
    C79 C80 H80 . . 119.3 ?
    C75 C80 H80 . . 119.3 ?
    C2 N1 C6 . . 111.30(12) ?
    C2 N1 C1 . . 110.98(14) ?
    C6 N1 C1 . . 113.26(13) ?
    C10 N2 C8 . . 111.45(12) ?
    C10 N2 C11 . . 121.43(12) ?
    C8 N2 C11 . . 109.60(11) ?
    C9 S1 C10 . . 93.45(7) ?
loop_
    _geom_torsion_atom_site_label_1
    _geom_torsion_atom_site_label_2
    _geom_torsion_atom_site_label_3
    _geom_torsion_atom_site_label_4
    _geom_torsion_site_symmetry_1
    _geom_torsion_site_symmetry_2
    _geom_torsion_site_symmetry_3
    _geom_torsion_site_symmetry_4
    _geom_torsion
    _geom_torsion_publ_flag
    N1 C2 C3 C31 . . . . -159.63(15) ?
    N1 C2 C3 C4 . . . . 19.3(2) ?
    C31 C3 C4 O1 . . . . -14.9(2) ?
    C2 C3 C4 O1 . . . . 166.07(15) ?
    C31 C3 C4 C5 . . . . 164.54(13) ?
    C2 C3 C4 C5 . . . . -14.5(2) ?
    O1 C4 C5 C6 . . . . -145.08(15) ?
    C3 C4 C5 C6 . . . . 35.45(16) ?
    O1 C4 C5 C7 . . . . -18.9(2) ?
    C3 C4 C5 C7 . . . . 161.62(12) ?
    O1 C4 C5 C11 . . . . 95.45(16) ?
    C3 C4 C5 C11 . . . . -84.02(15) ?
    C4 C5 C6 N1 . . . . -63.73(14) ?
    C7 C5 C6 N1 . . . . 171.56(12) ?
    C11 C5 C6 N1 . . . . 55.33(15) ?
    C6 C5 C7 C71 . . . . 35.22(17) ?
    C4 C5 C7 C71 . . . . -87.11(16) ?
    C11 C5 C7 C71 . . . . 155.07(12) ?
    C6 C5 C7 C8 . . . . -92.05(14) ?
    C4 C5 C7 C8 . . . . 145.62(12) ?
    C11 C5 C7 C8 . . . . 27.80(13) ?
    C71 C7 C8 N2 . . . . -172.66(12) ?
    C5 C7 C8 N2 . . . . -44.43(13) ?
    C71 C7 C8 C9 . . . . 74.84(17) ?
    C5 C7 C8 C9 . . . . -156.93(13) ?
    N2 C8 C9 S1 . . . . 41.37(13) ?
    C7 C8 C9 S1 . . . . 151.38(11) ?
    C6 C5 C11 N2 . . . . 121.79(12) ?
    C4 C5 C11 N2 . . . . -120.38(12) ?
    C7 C5 C11 N2 . . . . -0.89(13) ?
    C6 C5 C11 C13 . . . . -116.36(14) ?
    C4 C5 C11 C13 . . . . 1.47(17) ?
    C7 C5 C11 C13 . . . . 120.96(13) ?
    C6 C5 C11 C12 . . . . 0.25(16) ?
    C4 C5 C11 C12 . . . . 118.08(13) ?
    C7 C5 C11 C12 . . . . -122.42(12) ?
    N2 C11 C12 O2 . . . . -43.5(2) ?
    C13 C11 C12 O2 . . . . -162.99(15) ?
    C5 C11 C12 O2 . . . . 71.33(19) ?
    N2 C11 C12 C19 . . . . 125.98(14) ?
    C13 C11 C12 C19 . . . . 6.44(16) ?
    C5 C11 C12 C19 . . . . -119.24(13) ?
    N2 C11 C13 C14 . . . . 51.2(2) ?
    C12 C11 C13 C14 . . . . 172.09(17) ?
    C5 C11 C13 C14 . . . . -65.5(2) ?
    N2 C11 C13 C18 . . . . -126.06(13) ?
    C12 C11 C13 C18 . . . . -5.22(16) ?
    C5 C11 C13 C18 . . . . 117.18(14) ?
    C18 C13 C14 C15 . . . . -1.6(2) ?
    C11 C13 C14 C15 . . . . -178.72(16) ?
    C13 C14 C15 C16 . . . . 0.3(3) ?
    C14 C15 C16 C17 . . . . 1.0(3) ?
    C15 C16 C17 C18 . . . . -0.9(3) ?
    C15 C16 C17 C22 . . . . 176.71(18) ?
    C16 C17 C18 C19 . . . . 176.50(16) ?
    C22 C17 C18 C19 . . . . -1.4(2) ?
    C16 C17 C18 C13 . . . . -0.6(2) ?
    C22 C17 C18 C13 . . . . -178.43(15) ?
    C14 C13 C18 C19 . . . . -175.49(14) ?
    C11 C13 C18 C19 . . . . 2.22(18) ?
    C14 C13 C18 C17 . . . . 1.8(2) ?
    C11 C13 C18 C17 . . . . 179.53(14) ?
    C17 C18 C19 C20 . . . . 1.5(2) ?
    C13 C18 C19 C20 . . . . 178.87(15) ?
    C17 C18 C19 C12 . . . . -175.14(15) ?
    C13 C18 C19 C12 . . . . 2.18(18) ?
    O2 C12 C19 C20 . . . . -12.6(3) ?
    C11 C12 C19 C20 . . . . 178.41(18) ?
    O2 C12 C19 C18 . . . . 163.48(17) ?
    C11 C12 C19 C18 . . . . -5.51(17) ?
    C18 C19 C20 C21 . . . . 0.0(3) ?
    C12 C19 C20 C21 . . . . 175.70(18) ?
    C19 C20 C21 C22 . . . . -1.7(3) ?
    C20 C21 C22 C17 . . . . 1.9(3) ?
    C18 C17 C22 C21 . . . . -0.3(3) ?
    C16 C17 C22 C21 . . . . -177.92(19) ?
    C4 C3 C31 C32 . . . . -179.29(14) ?
    C2 C3 C31 C32 . . . . -0.3(3) ?
    C3 C31 C32 C33 . . . . -33.7(3) ?
    C3 C31 C32 C37 . . . . 149.05(17) ?
    C37 C32 C33 C34 . . . . -0.5(3) ?
    C31 C32 C33 C34 . . . . -177.82(16) ?
    C32 C33 C34 C35 . . . . -0.1(3) ?
    C33 C34 C35 C36 . . . . 0.6(3) ?
    C34 C35 C36 C41 . . . . 178.6(2) ?
    C34 C35 C36 C37 . . . . -0.6(3) ?
    C35 C36 C37 C38 . . . . -179.61(17) ?
    C41 C36 C37 C38 . . . . 1.2(3) ?
    C35 C36 C37 C32 . . . . 0.0(2) ?
    C41 C36 C37 C32 . . . . -179.23(17) ?
    C33 C32 C37 C38 . . . . -179.90(17) ?
    C31 C32 C37 C38 . . . . -2.5(2) ?
    C33 C32 C37 C36 . . . . 0.6(2) ?
    C31 C32 C37 C36 . . . . 177.95(14) ?
    C36 C37 C38 C39 . . . . -1.9(3) ?
    C32 C37 C38 C39 . . . . 178.5(2) ?
    C37 C38 C39 C40 . . . . 1.0(4) ?
    C38 C39 C40 C41 . . . . 0.7(5) ?
    C39 C40 C41 C36 . . . . -1.5(4) ?
    C35 C36 C41 C40 . . . . -178.7(2) ?
    C37 C36 C41 C40 . . . . 0.5(4) ?
    C8 C7 C71 C72 . . . . 46.07(19) ?
    C5 C7 C71 C72 . . . . -74.28(18) ?
    C8 C7 C71 C76 . . . . -132.81(15) ?
    C5 C7 C71 C76 . . . . 106.84(16) ?
    C76 C71 C72 C73 . . . . -2.0(2) ?
    C7 C71 C72 C73 . . . . 179.11(14) ?
    C71 C72 C73 C74 . . . . 1.7(2) ?
    C72 C73 C74 C75 . . . . 0.0(2) ?
    C73 C74 C75 C80 . . . . 179.66(17) ?
    C73 C74 C75 C76 . . . . -1.2(2) ?
    C74 C75 C76 C77 . . . . -179.24(15) ?
    C80 C75 C76 C77 . . . . -0.1(2) ?
    C74 C75 C76 C71 . . . . 0.9(2) ?
    C80 C75 C76 C71 . . . . -179.99(16) ?
    C72 C71 C76 C77 . . . . -179.19(16) ?
    C7 C71 C76 C77 . . . . -0.3(2) ?
    C72 C71 C76 C75 . . . . 0.7(2) ?
    C7 C71 C76 C75 . . . . 179.60(13) ?
    C75 C76 C77 C78 . . . . 0.5(3) ?
    C71 C76 C77 C78 . . . . -179.65(19) ?
    C76 C77 C78 C79 . . . . -0.2(4) ?
    C77 C78 C79 C80 . . . . -0.4(4) ?
    C78 C79 C80 C75 . . . . 0.7(4) ?
    C74 C75 C80 C79 . . . . 178.6(2) ?
    C76 C75 C80 C79 . . . . -0.5(3) ?
    C3 C2 N1 C6 . . . . -48.62(18) ?
    C3 C2 N1 C1 . . . . -175.73(14) ?
    C5 C6 N1 C2 . . . . 73.38(16) ?
    C5 C6 N1 C1 . . . . -160.76(14) ?
    S1 C10 N2 C8 . . . . 35.34(15) ?
    S1 C10 N2 C11 . . . . 166.82(11) ?
    C9 C8 N2 C10 . . . . -51.88(16) ?
    C7 C8 N2 C10 . . . . -175.23(13) ?
    C9 C8 N2 C11 . . . . 170.85(12) ?
    C7 C8 N2 C11 . . . . 47.51(14) ?
    C13 C11 N2 C10 . . . . 73.17(17) ?
    C12 C11 N2 C10 . . . . -40.42(19) ?
    C5 C11 N2 C10 . . . . -161.21(13) ?
    C13 C11 N2 C8 . . . . -154.57(12) ?
    C12 C11 N2 C8 . . . . 91.83(14) ?
    C5 C11 N2 C8 . . . . -28.95(14) ?
    C8 C9 S1 C10 . . . . -19.62(12) ?
    N2 C10 S1 C9 . . . . -7.52(12) ?
loop_
    _geom_hbond_atom_site_label_D
    _geom_hbond_atom_site_label_H
    _geom_hbond_atom_site_label_A
    _geom_hbond_site_symmetry_A
    _geom_hbond_distance_DH
    _geom_hbond_distance_HA
    _geom_hbond_distance_DA
    _geom_hbond_angle_DHA
    C6 H6B O2 . 0.97 2.46 2.956(2) 111.4
    C7 H7 O1 . 0.98 2.37 2.8012(18) 106.1
    C10 H10A O2 . 0.97 2.56 3.188(2) 122.6
    C31 H31 O1 . 0.93 2.33 2.7296(19) 105.4
    C77 H77 O1 . 0.93 2.51 3.166(2) 127.5
    C9 H9B O2 3_556 0.97 2.50 3.357(2) 147.3
    C34 H34 O1 2_545 0.93 2.58 3.468(2) 158.7
    C22 H22 Cg1 4_454 0.93 2.77 3.483(2) 134
    C41 H41 Cg1 2_555 0.93 2.71 3.537(3) 149
    C74 H74 Cg2 4_555 0.93 2.95 3.810(2) 154
    C80 H80 Cg3 4_555 0.93 2.60 3.494(3) 161
