# Supplementary material for: 7′-(Naphthalen-1-yl)-5′′-[(naphthalen-2-yl)­methyl­idene]-1′,3′,5′,6′,7′,7a′-hexa­hydro­dispiro­[acenaphthene-1,5′-pyrrolo­[1,2-c]thia­zole-6′,3′′-piperidine]-2(1H),4′′-dione
Source: Acta Crystallogr Sect E Struct Rep Online. 2012 Feb 29;68(Pt 3):o858–9. doi: 10.1107/S1600536812007271 (PMC3297912; doi:10.1107/S1600536812007271)
Supplement: Supplementary file 2 [file e-68-0o858-Isup2.hkl]

#
# h,k,l, Fc-squared, Fo-squared, sigma(Fo-squared) and status flag
#
data_I
_shelx_title ' 1NAPH in P2(1)/n'
_shelx_refln_list_code          4
_shelx_F_calc_maximum      289.52
_exptl_crystal_F_000      1352.00
_reflns_d_resolution_high  0.7238
 
loop_
 _symmetry_equiv_pos_as_xyz
 'x, y, z'
 '-x+1/2, y+1/2, -z+1/2'
 '-x, -y, -z'
 'x-1/2, -y-1/2, z-1/2'
 
_cell_length_a    15.8335
_cell_length_b     9.2147
_cell_length_c    23.9951
_cell_angle_alpha  90.000
_cell_angle_beta  109.103
_cell_angle_gamma  90.000
 
_shelx_F_squared_multiplier     1.000
 
loop_
 _refln_index_h
 _refln_index_k
 _refln_index_l
 _refln_F_squared_calc
 _refln_F_squared_meas
 _refln_F_squared_sigma
 _refln_observed_status
   2   0   0     4104.79     3857.81     51.79 o
   4   0   0    65422.61    62824.61    712.38 o
   6   0   0      680.45      600.05     11.73 o
   8   0   0       76.84       33.51      3.74 o
  10   0   0       73.85       80.79      5.60 o
  12   0   0     2307.57     2332.13     33.84 o
  14   0   0      181.58      140.23     15.64 o
  16   0   0       36.65       53.29     19.16 o
  18   0   0        1.31        5.04     12.29 o
  20   0   0        8.28       -1.00     14.12 o
   1   1   0     1225.79     1102.62     14.14 o
   2   1   0     3040.01     2949.48     25.03 o
   3   1   0     6079.82     5947.25     51.95 o
   4   1   0    23617.13    23319.31    197.16 o
   5   1   0      790.26      790.44     12.31 o
   6   1   0      254.68      255.31      5.14 o
   7   1   0     9485.61     9465.47     75.93 o
   8   1   0     2971.18     2831.39     29.28 o
   9   1   0       76.86       90.79      4.36 o
  10   1   0       45.18       47.96      3.90 o
  11   1   0        4.07        3.93      2.91 o
  12   1   0      225.22      218.55      6.87 o
  13   1   0       62.17       78.37      5.40 o
  14   1   0       33.35       61.87      7.07 o
  15   1   0      115.78      102.68     10.53 o
  16   1   0       36.04       13.67      8.90 o
  17   1   0      250.80      257.74     15.43 o
  18   1   0        2.15       -3.63      8.62 o
  19   1   0       14.99       24.65     15.79 o
  20   1   0       91.12       86.75     13.76 o
   0   2   0     7026.32     6691.31     86.79 o
   1   2   0      282.21      304.17      4.49 o
   2   2   0     2212.01     2206.64     21.84 o
   3   2   0     3526.67     3520.30     32.03 o
   4   2   0      775.35      729.11      9.03 o
   5   2   0      512.10      560.53      7.69 o
   6   2   0       26.23       20.59      2.48 o
   7   2   0     4863.57     4689.55     42.16 o
   8   2   0      293.44      348.68      7.13 o
   9   2   0      248.09      201.43      6.40 o
  10   2   0     1450.54     1432.24     17.92 o
  11   2   0      790.79      770.35     13.32 o
  12   2   0       42.11       51.37      5.30 o
  13   2   0      102.31      105.77      6.10 o
  14   2   0      180.47      208.28     11.09 o
  15   2   0        6.63        5.91      6.97 o
  16   2   0      162.36      160.06     13.01 o
  17   2   0        3.28       -5.55      8.16 o
  18   2   0       13.59       15.22     10.39 o
  19   2   0        5.45       -1.12     11.89 o
  20   2   0       43.06       55.50     12.23 o
   1   3   0     7881.88     7711.42     70.91 o
   2   3   0     1350.55     1333.90     14.76 o
   3   3   0      286.87      262.13      5.12 o
   4   3   0       11.99        6.71      1.78 o
   5   3   0     3618.93     3454.02     33.07 o
   6   3   0      611.07      565.56      8.90 o
   7   3   0       52.40       71.45      4.77 o
   8   3   0      224.17      226.93      6.40 o
   9   3   0      354.85      378.45      8.54 o
  10   3   0        0.43        7.67      3.41 o
  11   3   0      329.53      329.59      9.02 o
  12   3   0       72.03       94.60      5.77 o
  13   3   0      281.65      257.83     10.12 o
  14   3   0      430.65      424.61     14.59 o
  15   3   0      162.47      131.74     10.20 o
  16   3   0       11.40        8.51      7.21 o
  17   3   0        3.21       -2.86      7.07 o
  18   3   0        0.38       -6.20      8.87 o
  19   3   0        0.97       -8.77     10.04 o
  20   3   0       51.88       30.60     14.01 o
   0   4   0    15492.57    16586.84    212.02 o
   1   4   0     2986.74     2845.66     28.80 o
   2   4   0      493.35      524.93      8.12 o
   3   4   0      769.07      727.47     10.23 o
   4   4   0        0.03       -0.13      2.07 o
   5   4   0      695.43      669.24      9.74 o
   6   4   0        9.81        4.56      2.32 o
   7   4   0       35.40       30.68      3.24 o
   8   4   0       68.83       83.27      4.54 o
   9   4   0     1309.75     1308.39     17.56 o
  10   4   0      341.78      324.40      8.86 o
  11   4   0        3.85       -0.58      3.68 o
  12   4   0      382.09      329.97     10.88 o
  13   4   0      293.56      294.68     11.97 o
  14   4   0       36.23       31.35      8.72 o
  15   4   0        9.37       22.77      7.65 o
  16   4   0        4.18       -1.17      7.74 o
  17   4   0       78.65      111.54     12.94 o
  18   4   0      123.53      123.76     11.94 o
  19   4   0       52.19       53.44     15.50 o
   1   5   0     3052.37     3160.79     32.45 o
   2   5   0     1199.24     1276.99     15.74 o
   3   5   0       24.94       35.92      3.23 o
   4   5   0      380.23      431.34      8.71 o
   5   5   0      983.43      982.29     13.10 o
   6   5   0       28.87       32.11      3.33 o
   7   5   0      257.94      249.05      6.70 o
   8   5   0       56.91       60.71      5.73 o
   9   5   0      287.74      305.46      9.79 o
  10   5   0       14.62        8.33      4.25 o
  11   5   0      140.11      134.63      7.68 o
  12   5   0      155.75      148.76      9.73 o
  13   5   0       74.40       78.02      8.06 o
  14   5   0       54.79       57.86      8.99 o
  15   5   0        1.96        9.09      7.14 o
  16   5   0        1.52       -0.43      8.31 o
  17   5   0       10.91        5.35      9.65 o
  18   5   0        2.19        6.85      9.72 o
  19   5   0       31.55       33.33     25.71 o
   0   6   0      275.60      300.93      9.94 o
   1   6   0     1047.34     1037.05     14.19 o
   2   6   0       29.43       20.45      3.23 o
   3   6   0     1843.09     1761.56     21.15 o
   4   6   0       13.31       14.92      3.28 o
   5   6   0      633.34      653.38     10.69 o
   6   6   0        2.73        6.15      3.49 o
   7   6   0      626.41      617.28     11.83 o
   8   6   0       92.98       92.73      6.36 o
   9   6   0      583.63      605.25     14.31 o
  10   6   0      679.50      676.11     16.03 o
  11   6   0       58.69       55.66      6.99 o
  12   6   0      157.73      161.00      9.72 o
  13   6   0       80.97      104.03     11.29 o
  14   6   0       27.70       22.32      8.57 o
  15   6   0       13.18       15.01     10.43 o
  16   6   0       58.54       65.27     12.43 o
  17   6   0       10.98       -3.75      9.67 o
  18   6   0        2.86       14.43     10.89 o
   1   7   0      312.63      323.66      9.07 o
   2   7   0      175.88      155.23      8.48 o
   3   7   0       52.25       65.21      5.46 o
   4   7   0       54.82       55.24      5.69 o
   5   7   0     3088.10     3062.28     38.18 o
   6   7   0       85.68       99.67      6.30 o
   7   7   0      150.19      159.97      7.64 o
   8   7   0       36.39       33.45      5.50 o
   9   7   0      355.48      360.76     11.94 o
  10   7   0       67.96       56.18      7.99 o
  11   7   0      126.00      158.65     10.69 o
  12   7   0       31.93       37.55      8.19 o
  13   7   0       18.81       37.67      9.49 o
  14   7   0        0.58       -7.69      7.69 o
  15   7   0        8.30       18.62     10.57 o
  16   7   0       32.89       42.79     16.48 o
  17   7   0       19.02       13.66     15.53 o
   0   8   0       50.29       42.74      7.91 o
   1   8   0      418.05      436.62     11.45 o
   2   8   0       34.64       40.65      5.67 o
   3   8   0      264.97      275.48     10.70 o
   4   8   0        3.82        3.53      5.30 o
   5   8   0      471.22      452.06     12.44 o
   6   8   0       38.89       33.21      6.55 o
   7   8   0      292.26      275.73     11.85 o
   8   8   0       62.50       65.04      8.02 o
   9   8   0        0.58       -3.22      6.22 o
  10   8   0       59.76       56.67     10.21 o
  11   8   0      117.29      133.18     14.71 o
  12   8   0       21.52       24.59     10.95 o
  13   8   0      147.72      170.92     16.54 o
  14   8   0       14.80        4.71     13.60 o
  15   8   0        2.04       14.98     20.87 o
  16   8   0       39.29       54.85     26.19 o
   1   9   0       55.81       48.28      9.35 o
   2   9   0      505.73      559.51     18.33 o
   3   9   0        3.10        3.63      6.77 o
   4   9   0       88.54       85.67      9.63 o
   5   9   0        0.02        7.29      7.23 o
   6   9   0       43.84       36.38      8.48 o
   7   9   0       14.31       24.13      8.52 o
   8   9   0       35.46       62.24      9.98 o
   9   9   0      107.96       96.13     11.40 o
  10   9   0        6.99        1.44      8.82 o
  11   9   0       14.21       20.35     11.52 o
  12   9   0       37.16       49.89     13.80 o
  13   9   0       27.46        7.51     26.03 o
  14   9   0        7.80       12.71     15.48 o
   0  10   0      144.75      156.18     16.77 o
   1  10   0        2.61        8.52      7.92 o
   2  10   0      159.47      185.57     12.48 o
   3  10   0       53.23       54.68      9.58 o
   4  10   0        0.06       10.37      7.87 o
   5  10   0       81.88       98.66     11.90 o
   6  10   0      293.62      302.18     15.89 o
   7  10   0       48.83       46.96     12.11 o
   8  10   0       29.81       41.16     10.43 o
   9  10   0       28.67       36.99     10.68 o
  10  10   0       55.92       72.24     22.14 o
  11  10   0        0.09      -14.07     14.07 o
  12  10   0        6.57       -7.83     14.97 o
   1  11   0       14.96       18.58      9.52 o
   2  11   0       49.95       46.03     10.62 o
   3  11   0        9.29        7.63      9.60 o
   4  11   0       24.43       51.42     10.79 o
   5  11   0       28.43       19.97     12.11 o
   6  11   0       49.24       63.44     13.78 o
   7  11   0       77.29       93.47     25.95 o
   8  11   0       16.19       43.30     16.60 o
   9  11   0        2.69       -8.17     14.12 o
  10  11   0       13.01      -11.33     39.64 o
   0  12   0       64.50       88.32     25.79 o
   1  12   0        2.70        1.81     14.36 o
   2  12   0        1.30       15.27     14.27 o
   3  12   0        0.40       -0.09     14.36 o
   4  12   0        5.21       36.66     15.76 o
   5  12   0        5.52       -6.20     14.56 o
   6  12   0       23.68       12.83     15.30 o
 -19   0   1       30.43       17.17     12.96 o
 -17   0   1      239.47      264.61     23.21 o
 -15   0   1      852.75      873.26     33.52 o
 -13   0   1       12.60       -4.89      4.89 o
 -11   0   1     1145.40     1054.81     18.89 o
  -9   0   1      187.92      184.92      9.79 o
  -7   0   1      244.56      275.14      8.46 o
  -5   0   1     1980.43     2058.03     30.70 o
  -3   0   1     7212.42     7580.34    126.72 o
   3   0   1    22981.53    22384.32    214.54 o
   5   0   1    27531.27    27553.32    284.91 o
   7   0   1     1071.46     1210.51     18.04 o
   9   0   1       22.80       18.61      3.82 o
  11   0   1        1.21       -4.09      4.09 o
  13   0   1      229.44      202.24     14.88 o
  15   0   1      241.57      264.63     20.74 o
  17   0   1       81.05       66.08     17.14 o
  19   0   1       55.40       89.83     25.39 o
 -20   1   1        0.29        1.74     10.00 o
 -19   1   1       18.87       19.59     10.37 o
 -18   1   1       10.01       11.55     11.81 o
 -17   1   1        0.63       -0.92      8.17 o
 -16   1   1       23.16       19.10      6.99 o
 -15   1   1        0.13        3.13      6.36 o
 -14   1   1      335.65      373.01     19.54 o
 -13   1   1     2275.51     2360.53     28.69 o
 -12   1   1      230.84      237.94      7.41 o
 -11   1   1       76.31       85.32      4.56 o
 -10   1   1       34.98       35.59      3.35 o
  -9   1   1     1135.87     1057.08     13.68 o
  -8   1   1      585.11      581.36      9.82 o
  -7   1   1     2438.28     2311.19     23.84 o
  -6   1   1     1474.74     1565.47     16.10 o
  -5   1   1     3410.27     3410.44     28.75 o
  -4   1   1    14123.04    13773.55    106.24 o
  -3   1   1    20261.77    20131.46    153.94 o
  -2   1   1      115.09      186.86      2.46 o
  -1   1   1    57550.57    54862.94    708.74 o
   0   1   1     4801.25     3817.43     96.83 o
   1   1   1     4679.71     4625.59     40.12 o
   2   1   1     2404.49     2443.72     22.25 o
   3   1   1    24438.35    23590.74    199.08 o
   4   1   1       29.16       37.56      2.20 o
   5   1   1      801.88      726.61      9.48 o
   6   1   1       79.47       80.13      3.17 o
   7   1   1     1521.40     1638.82     16.96 o
   8   1   1       59.36       66.13      3.57 o
   9   1   1      340.55      322.98      6.90 o
  10   1   1      114.18       98.37      4.63 o
  11   1   1      954.67      984.46     15.01 o
  12   1   1       13.14       17.60      3.72 o
  13   1   1      826.60      855.25     18.54 o
  14   1   1       91.99      102.83     11.41 o
  15   1   1       71.59       68.60     10.11 o
  16   1   1       80.35       88.79     12.19 o
  17   1   1       13.51       16.38      9.37 o
  18   1   1        0.93       -8.70      8.70 o
  19   1   1       60.55       52.11     18.14 o
  20   1   1       65.15       79.09     13.38 o
 -20   2   1        8.28       11.15     12.66 o
 -19   2   1       18.03       30.10     13.27 o
 -18   2   1       90.61      111.51     12.76 o
 -17   2   1      152.25      145.27     11.53 o
 -16   2   1       27.95       32.22      7.98 o
 -15   2   1       32.68       36.91      7.63 o
 -14   2   1       11.16       12.25      5.66 o
 -13   2   1       46.74       47.61      5.33 o
 -12   2   1        0.03       -0.01      3.33 o
 -11   2   1      118.02      102.14      5.17 o
 -10   2   1     2327.88     2421.89     27.08 o
  -9   2   1     3501.51     3489.25     33.77 o
  -8   2   1      952.53     1068.19     13.43 o
  -7   2   1      326.45      376.30      6.91 o
  -6   2   1      631.50      599.95      8.34 o
  -5   2   1     2104.58     2087.86     19.98 o
  -4   2   1       64.89       71.15      2.48 o
  -3   2   1       39.83       40.60      1.92 o
  -2   2   1     1824.33     1814.63     18.24 o
  -1   2   1     2806.47     2672.89     24.02 o
   0   2   1      482.37      405.66      5.06 o
   1   2   1    19379.00    19351.55    173.31 o
   2   2   1        2.36        4.23      1.33 o
   3   2   1       96.67       86.95      2.74 o
   4   2   1      291.29      335.31      5.65 o
   5   2   1     1922.58     1921.48     19.95 o
   6   2   1    14884.50    15665.71    135.23 o
   7   2   1     4209.96     4213.03     40.60 o
   8   2   1      502.79      489.29      9.03 o
   9   2   1      674.71      650.83     10.70 o
  10   2   1     1777.62     1739.63     20.69 o
  11   2   1      374.72      377.68      8.36 o
  12   2   1      189.24      196.97      6.81 o
  13   2   1      257.81      247.52      8.63 o
  14   2   1      157.64      158.91     10.29 o
  15   2   1       15.64       28.32      8.62 o
  16   2   1       99.74       79.67     10.95 o
  17   2   1       48.35       52.01     11.04 o
  18   2   1      176.38      208.24     15.53 o
  19   2   1      122.51      137.21     14.63 o
  20   2   1       38.07       41.55     12.37 o
 -20   3   1        0.73        2.95     12.35 o
 -19   3   1       23.19       30.85     12.01 o
 -18   3   1       40.79       49.12      9.55 o
 -17   3   1       56.72       79.38      9.93 o
 -16   3   1       71.21       87.75      9.48 o
 -15   3   1        0.03       -4.83      6.11 o
 -14   3   1        1.48       -6.53      8.33 o
 -13   3   1      745.95      710.78     15.65 o
 -12   3   1        8.34       -0.60      3.61 o
 -11   3   1        0.89        1.01      3.10 o
 -10   3   1      151.63      153.45      5.69 o
  -9   3   1     2021.12     2019.33     22.15 o
  -8   3   1        5.80        7.39      2.78 o
  -7   3   1       48.10       56.23      3.55 o
  -6   3   1      192.80      207.22      5.24 o
  -5   3   1      394.75      368.00      6.51 o
  -4   3   1       87.66       86.89      3.08 o
  -3   3   1      614.81      692.03      9.17 o
  -2   3   1      124.81      142.92      3.59 o
  -1   3   1      617.19      532.15      7.22 o
   0   3   1     5253.76     5028.60     47.13 o
   1   3   1     1018.71      986.25     11.45 o
   2   3   1      910.18      876.52     10.71 o
   3   3   1      716.18      619.79      8.74 o
   4   3   1      294.97      300.56      5.66 o
   5   3   1        0.04        0.16      2.12 o
   6   3   1     1338.76     1237.60     15.06 o
   7   3   1      377.23      342.50      7.27 o
   8   3   1       55.99       60.39      4.13 o
   9   3   1      120.98      116.60      5.41 o
  10   3   1      183.42      175.97      6.54 o
  11   3   1      512.76      507.39     10.54 o
  12   3   1       79.33       75.46      5.48 o
  13   3   1      189.98      187.40      8.37 o
  14   3   1       81.27       64.64      8.32 o
  15   3   1       15.45       16.63      7.21 o
  16   3   1        2.47       -6.76      6.76 o
  17   3   1       51.89       49.99     11.04 o
  18   3   1       85.52      111.62     14.00 o
  19   3   1       12.93        9.58     10.11 o
 -19   4   1        2.35       14.28     10.33 o
 -18   4   1      140.65      156.27     14.37 o
 -17   4   1       48.98       44.29      9.78 o
 -16   4   1       38.27       31.14      8.31 o
 -15   4   1      101.35      123.07     11.36 o
 -14   4   1      291.13      286.85     14.50 o
 -13   4   1      134.95      120.95     11.05 o
 -12   4   1      156.38      181.08      8.50 o
 -11   4   1       68.61       62.91      5.55 o
 -10   4   1      193.81      199.94      7.13 o
  -9   4   1      124.37      107.08      5.22 o
  -8   4   1      432.61      401.64      8.29 o
  -7   4   1      274.90      266.58      6.49 o
  -6   4   1        3.82        4.69      2.32 o
  -5   4   1      114.82      100.61      3.83 o
  -4   4   1     3023.91     2971.24     28.89 o
  -3   4   1     2116.30     2144.70     22.97 o
  -2   4   1      423.04      361.75      6.53 o
  -1   4   1     2311.90     2257.17     23.52 o
   0   4   1     2986.81     3299.46     32.75 o
   1   4   1      167.75      181.43      4.72 o
   2   4   1     1374.79     1359.55     15.81 o
   3   4   1      188.41      190.05      4.92 o
   4   4   1       14.48        2.32      2.31 o
   5   4   1      145.06      175.86      4.95 o
   6   4   1      135.29      108.04      4.35 o
   7   4   1       38.82       44.69      3.67 o
   8   4   1       77.34       65.91      5.74 o
   9   4   1       37.37       45.61      4.19 o
  10   4   1      400.20      369.89      9.20 o
  11   4   1       39.32       35.80      4.71 o
  12   4   1      145.27      162.03      8.52 o
  13   4   1       18.29       21.56      6.49 o
  14   4   1      226.58      231.28     11.10 o
  15   4   1      249.13      246.26     17.73 o
  16   4   1       77.30       96.60     10.21 o
  17   4   1       15.90       22.82      9.72 o
  18   4   1       14.47       15.05     10.44 o
  19   4   1       13.27       21.88     12.68 o
 -19   5   1       26.48       43.36     13.95 o
 -18   5   1       68.03       81.15     12.56 o
 -17   5   1       20.85       19.19     11.12 o
 -16   5   1       44.73       38.48     11.82 o
 -15   5   1       10.14       -4.79      8.75 o
 -14   5   1       51.95       72.42      8.75 o
 -13   5   1      271.25      236.41     11.13 o
 -12   5   1       98.71       96.91      7.43 o
 -11   5   1       18.02        8.75      5.10 o
 -10   5   1      140.13      150.19      6.84 o
  -9   5   1        7.24       10.70      3.88 o
  -8   5   1      243.06      254.22     10.01 o
  -7   5   1        1.25        2.36      2.75 o
  -6   5   1        5.24        6.01      2.64 o
  -5   5   1      113.94      115.85      4.38 o
  -4   5   1      992.26      858.05     12.28 o
  -3   5   1      372.43      347.41      7.04 o
  -2   5   1     2017.87     2078.12     22.89 o
  -1   5   1     6080.55     6592.64     62.72 o
   0   5   1      904.09      800.69     11.24 o
   1   5   1      655.88      672.22     10.08 o
   2   5   1      541.72      467.65      8.25 o
   3   5   1     1135.90     1226.80     15.63 o
   4   5   1       74.81       71.14      3.95 o
   5   5   1        3.05        4.54      2.50 o
   6   5   1      799.74      757.22     11.60 o
   7   5   1        1.10       -2.06      2.77 o
   8   5   1      406.14      435.92      9.34 o
   9   5   1      350.81      326.23      8.62 o
  10   5   1       13.07       10.59      4.45 o
  11   5   1       20.15       15.80      5.76 o
  12   5   1      224.58      199.01     10.21 o
  13   5   1        0.76       -3.73      5.80 o
  14   5   1      164.53      163.41     10.14 o
  15   5   1      159.23      170.57     11.84 o
  16   5   1       13.66       13.34      7.95 o
  17   5   1       35.00       24.10     11.55 o
  18   5   1        7.58       14.55     18.00 o
 -18   6   1       78.68      104.13     19.31 o
 -17   6   1       63.80       90.66     12.34 o
 -16   6   1       23.07       38.47     11.79 o
 -15   6   1       30.83       32.17      9.58 o
 -14   6   1        7.18       -0.99     14.75 o
 -13   6   1       15.98       34.23      8.76 o
 -12   6   1      513.01      542.10     15.51 o
 -11   6   1        0.01       -1.49      5.35 o
 -10   6   1        0.80       -4.98      4.98 o
  -9   6   1       58.54       72.59      5.71 o
  -8   6   1     4189.41     4167.67     44.90 o
  -7   6   1      337.50      352.61      8.95 o
  -6   6   1      422.01      419.18      9.17 o
  -5   6   1       84.10       73.79      4.50 o
  -4   6   1     1481.11     1472.67     21.43 o
  -3   6   1      318.00      331.80      7.61 o
  -2   6   1     1956.60     1958.03     22.63 o
  -1   6   1      114.78       85.63      4.31 o
   0   6   1       89.72       82.10      4.27 o
   1   6   1       56.59       63.16      4.56 o
   2   6   1      677.43      640.07     10.53 o
   3   6   1       62.16       65.41      5.50 o
   4   6   1       82.72       69.71      4.38 o
   5   6   1        9.86       10.74      3.30 o
   6   6   1      541.56      505.58     10.39 o
   7   6   1      644.73      664.60     13.36 o
   8   6   1       28.09       28.93      5.15 o
   9   6   1        8.32       14.38      5.05 o
  10   6   1        1.19       -5.01      5.01 o
  11   6   1       12.29       12.23      6.05 o
  12   6   1      171.97      145.57      9.63 o
  13   6   1       29.78       24.56      9.26 o
  14   6   1        5.47       -2.11      9.17 o
  15   6   1       33.33       33.81      9.83 o
  16   6   1        8.39        5.86      8.75 o
  17   6   1       43.88       62.16     11.86 o
 -17   7   1        0.23       -6.67     13.34 o
 -16   7   1       28.56       40.46     12.99 o
 -15   7   1        0.43        8.73     11.43 o
 -14   7   1        2.28        2.60      8.57 o
 -13   7   1        0.94        1.71      8.90 o
 -12   7   1      239.70      238.30     12.68 o
 -11   7   1       36.68       39.89      7.84 o
 -10   7   1      159.88      158.34     10.22 o
  -9   7   1      190.88      174.59     10.12 o
  -8   7   1      842.37      816.76     17.22 o
  -7   7   1      348.00      348.67      9.93 o
  -6   7   1      151.54      131.81      6.64 o
  -5   7   1       49.64       42.12      4.81 o
  -4   7   1        6.57        6.28      4.30 o
  -3   7   1      303.81      302.94      9.09 o
  -2   7   1       35.17       52.56      5.06 o
  -1   7   1        7.00        4.94      3.85 o
   0   7   1      451.67      471.30     10.79 o
   1   7   1       73.29       61.18      5.15 o
   2   7   1       88.40       82.69      5.61 o
   3   7   1       16.69       20.46      4.57 o
   4   7   1      104.67      112.93      6.72 o
   5   7   1      485.04      458.03     12.09 o
   6   7   1      513.44      526.44     12.11 o
   7   7   1       11.13       14.31      5.02 o
   8   7   1       41.92       29.18      5.98 o
   9   7   1      357.87      369.69     12.28 o
  10   7   1       10.59        0.96      5.64 o
  11   7   1        1.58       12.08      7.03 o
  12   7   1       13.42       15.20      7.57 o
  13   7   1      119.49      102.63     13.25 o
  14   7   1       25.12        2.48     13.14 o
  15   7   1        9.84       -5.36     13.19 o
  16   7   1        6.65       17.79     14.29 o
 -16   8   1        4.10       19.40     15.16 o
 -15   8   1       24.12       69.91     19.08 o
 -14   8   1       54.76       60.98     13.19 o
 -13   8   1        6.37       18.79     10.80 o
 -12   8   1       41.00       48.81     19.26 o
 -11   8   1       19.72        6.68      7.58 o
 -10   8   1        4.56       12.27      7.02 o
  -9   8   1      113.57      106.89      9.39 o
  -8   8   1       79.65       68.28      8.17 o
  -7   8   1       42.61       38.14      7.10 o
  -6   8   1       23.78        3.63      5.00 o
  -5   8   1        2.74       -0.50      7.03 o
  -4   8   1        8.52        5.34      5.45 o
  -3   8   1      280.86      288.87     11.09 o
  -2   8   1        8.55        6.65      5.46 o
  -1   8   1       15.74        6.40      5.35 o
   0   8   1      725.80      745.96     17.04 o
   1   8   1       16.49       10.93      5.72 o
   2   8   1       87.27       70.07      6.23 o
   3   8   1      101.91      122.88      7.26 o
   4   8   1       90.24       91.42      6.72 o
   5   8   1        7.16       -0.08      5.41 o
   6   8   1        0.24        1.52      6.47 o
   7   8   1       48.41       43.27      8.51 o
   8   8   1        3.51        6.03      7.96 o
   9   8   1      191.40      179.80     16.91 o
  10   8   1       67.99       81.88     11.07 o
  11   8   1      101.42      115.07     13.27 o
  12   8   1       71.43       90.23     13.72 o
  13   8   1        3.50      -11.73     11.73 o
  14   8   1        7.20       20.27     32.34 o
  15   8   1       40.12       30.14     21.66 o
 -14   9   1        2.09        6.97     14.87 o
 -13   9   1      136.66      229.77     23.35 o
 -12   9   1        0.85       11.55     12.69 o
 -11   9   1       75.64       75.99     13.55 o
 -10   9   1       27.95       33.38      9.78 o
  -9   9   1       44.72       42.03      9.55 o
  -8   9   1      240.30      274.96     14.75 o
  -7   9   1        9.40        7.24      7.80 o
  -6   9   1       76.37       91.68      9.88 o
  -5   9   1        0.00       -6.35      6.35 o
  -4   9   1      121.06      122.39     10.46 o
  -3   9   1        1.40       -4.19      6.68 o
  -2   9   1       36.46       39.48      8.10 o
  -1   9   1       37.89       37.50      8.03 o
   0   9   1        0.02        3.50      6.79 o
   1   9   1      448.44      400.56     15.64 o
   2   9   1      132.90      125.78     13.33 o
   3   9   1      285.95      280.78     13.67 o
   4   9   1       88.66       87.18      9.61 o
   5   9   1       42.95       39.75      8.83 o
   6   9   1       12.65       12.74      7.55 o
   7   9   1      223.08      207.09     13.43 o
   8   9   1       11.12        8.54      8.16 o
   9   9   1       44.17       53.26     11.63 o
  10   9   1        4.93       -2.02      9.09 o
  11   9   1       58.68       72.95     13.57 o
  12   9   1      145.35      203.47     18.64 o
  13   9   1        0.10       29.63     16.60 o
  14   9   1        1.99       -3.23     15.08 o
 -12  10   1        8.52        7.86     14.83 o
 -11  10   1        0.97        9.18     15.99 o
 -10  10   1       46.92       42.67     15.76 o
  -9  10   1        0.98        2.52      9.99 o
  -8  10   1        0.05        3.34      8.79 o
  -7  10   1       16.61       28.24      9.43 o
  -6  10   1       32.75       32.27     14.99 o
  -5  10   1       30.88       20.24      8.68 o
  -4  10   1       60.49       49.43      9.19 o
  -3  10   1       41.10       47.30      9.46 o
  -2  10   1        4.75       -5.35      7.54 o
  -1  10   1       87.93      101.39     10.59 o
   0  10   1        0.73        4.94      7.64 o
   1  10   1       10.84       16.32      7.89 o
   2  10   1       49.89       39.77      9.00 o
   3  10   1       16.69       10.62      8.04 o
   4  10   1        1.46        0.07      7.90 o
   5  10   1        5.68       -0.04     11.88 o
   6  10   1        6.02       22.17      8.98 o
   7  10   1      108.05       93.23     11.68 o
   8  10   1       33.16       30.64     10.09 o
   9  10   1       35.92       21.88     10.43 o
  10  10   1       22.27       20.17     15.79 o
  11  10   1       44.31       59.47     19.44 o
  12  10   1        9.79       -2.84     20.71 o
 -10  11   1       15.36        9.49     19.40 o
  -9  11   1       23.43       31.12     15.42 o
  -8  11   1      117.42      161.93     20.12 o
  -7  11   1       17.43        5.24     14.53 o
  -6  11   1       38.36       58.81     13.39 o
  -5  11   1        1.73        4.01     13.40 o
  -4  11   1      125.89      138.65     15.35 o
  -3  11   1       16.69        9.97      9.52 o
  -2  11   1       10.94       11.26      9.24 o
  -1  11   1       73.17       91.49     11.66 o
   0  11   1       17.76       23.29      9.50 o
   1  11   1       24.95       20.06      9.61 o
   2  11   1       61.70       64.78     11.17 o
   3  11   1        7.63        1.99      9.27 o
   4  11   1       23.51       18.64      9.65 o
   5  11   1      128.51      155.31     23.13 o
   6  11   1        1.60      -12.77     12.77 o
   7  11   1       19.40       18.94     14.76 o
   8  11   1       16.88       -9.49     14.22 o
   9  11   1        9.29      -12.59     19.04 o
  10  11   1       10.68       -7.52     15.24 o
  -6  12   1       17.54       18.68     16.09 o
  -5  12   1       20.70       18.36     15.12 o
  -4  12   1       24.37       37.02     16.38 o
  -3  12   1       50.43       71.39     17.33 o
  -2  12   1        1.31      -10.43     13.36 o
  -1  12   1        0.09       17.76     17.46 o
   0  12   1        6.89       13.84     15.26 o
   1  12   1       33.16       30.90     19.00 o
   2  12   1        5.87       16.66     15.29 o
   3  12   1       37.55       21.14     15.58 o
   4  12   1        0.92      -10.11     15.08 o
   5  12   1       21.36       14.79     15.92 o
   6  12   1       15.61       19.43     14.73 o
 -20   0   2        4.54       13.48     14.34 o
 -18   0   2        4.58       13.29     13.48 o
 -16   0   2      113.84      118.62     20.95 o
 -14   0   2        0.30        0.03      6.31 o
 -12   0   2      204.14      192.89      8.38 o
 -10   0   2      973.30      988.87     20.42 o
  -8   0   2      483.62      543.32     15.52 o
  -6   0   2       91.56       95.27      5.77 o
  -4   0   2    26286.63    26706.83    387.19 o
  -2   0   2      168.39      150.29      7.07 o
   2   0   2     1353.86     1293.14     16.98 o
   4   0   2       20.38       18.01      2.22 o
   6   0   2     7160.47     7050.54     85.22 o
   8   0   2       81.08      103.22      7.87 o
  10   0   2     2465.71     2324.94     35.85 o
  12   0   2     1989.93     2019.49     34.34 o
  14   0   2      130.90      118.66     19.80 o
  16   0   2        0.72       19.78     14.08 o
  18   0   2      105.91      156.27     24.40 o
  20   0   2       64.88       36.57     23.29 o
 -21   1   2       37.73       15.63     22.14 o
 -20   1   2       35.95       41.63     14.15 o
 -19   1   2       82.34       83.59     12.54 o
 -18   1   2        3.33       -7.02      8.38 o
 -17   1   2       16.19       15.72      7.53 o
 -16   1   2      114.06      117.22     10.23 o
 -15   1   2       37.83       28.21      7.32 o
 -14   1   2      234.32      255.71     12.42 o
 -13   1   2       22.09       37.68      4.45 o
 -12   1   2       13.51       21.08      3.46 o
 -11   1   2     1556.77     1578.34     19.09 o
 -10   1   2      438.83      456.07      8.68 o
  -9   1   2      649.26      670.10     10.65 o
  -8   1   2     3693.02     3591.15     47.55 o
  -7   1   2     1196.71     1140.21     13.86 o
  -6   1   2      318.72      300.71      5.71 o
  -5   1   2        2.76       -1.32      1.43 o
  -4   1   2     4893.74     4701.26     39.79 o
  -3   1   2    10506.70    10319.74     83.87 o
  -2   1   2     5297.74     5341.86     44.21 o
  -1   1   2      565.47      509.53     12.62 o
   0   1   2     3192.32     3265.43     33.14 o
   1   1   2     2424.24     2224.74     25.44 o
   2   1   2    24393.97    23853.10    237.11 o
   3   1   2     3574.55     3479.67     31.68 o
   4   1   2     4611.89     4560.29     39.28 o
   5   1   2     1600.31     1638.13     15.78 o
   6   1   2     3579.96     3456.61     30.24 o
   7   1   2        3.04       -0.15      1.93 o
   8   1   2      844.99      990.07     11.84 o
   9   1   2       44.31       36.34      3.38 o
  10   1   2      186.54      182.46      5.81 o
  11   1   2       54.66       63.48      4.40 o
  12   1   2      116.75      102.32      5.78 o
  13   1   2       34.95       26.73      5.30 o
  14   1   2        8.64        0.16      6.52 o
  15   1   2       32.88       15.25      7.77 o
  16   1   2      199.59      208.07     13.98 o
  17   1   2      155.54      177.15     14.31 o
  18   1   2        0.60       -7.98      7.98 o
  19   1   2       21.36       14.48     10.40 o
  20   1   2       34.12       15.20     15.31 o
 -20   2   2       13.48        2.90      9.68 o
 -19   2   2        1.34       -8.63      8.63 o
 -18   2   2        1.96       -6.98      7.33 o
 -17   2   2        0.01       -6.66      6.66 o
 -16   2   2      146.72      164.16     11.16 o
 -15   2   2      185.80      188.62     11.01 o
 -14   2   2        4.09        4.80      5.69 o
 -13   2   2      105.27      107.34      5.90 o
 -12   2   2     1290.42     1374.29     18.31 o
 -11   2   2       22.07       17.72      3.70 o
 -10   2   2       94.85       94.94      4.98 o
  -9   2   2       37.02       55.02      3.93 o
  -8   2   2        0.07        3.75      2.43 o
  -7   2   2        0.06        2.00      2.03 o
  -6   2   2       23.70       59.62      3.65 o
  -5   2   2     2153.58     2268.65     21.27 o
  -4   2   2     2978.75     2860.67     25.41 o
  -3   2   2     1207.68     1103.80     11.49 o
  -2   2   2    12393.97    12406.05    105.89 o
  -1   2   2     1142.70     1114.88     12.08 o
   0   2   2    10414.47    10357.93     93.92 o
   1   2   2     6076.09     6110.39     52.86 o
   2   2   2     4793.40     4849.88     45.50 o
   3   2   2     3048.07     3068.99     30.25 o
   4   2   2      114.86      139.57      3.74 o
   5   2   2      623.47      614.09      8.82 o
   6   2   2     2479.19     2568.81     26.31 o
   7   2   2     3055.92     3270.39     32.86 o
   8   2   2      148.62      162.52      6.88 o
   9   2   2      160.37      172.69      5.60 o
  10   2   2       69.31       64.88      4.42 o
  11   2   2       86.24       74.03      4.54 o
  12   2   2      317.54      335.93      8.55 o
  13   2   2        0.11       -1.30      4.84 o
  14   2   2      181.04      174.16     12.09 o
  15   2   2       72.01       83.96     10.29 o
  16   2   2       25.83       24.58      8.97 o
  17   2   2       31.63       14.57      9.88 o
  18   2   2       91.10      123.63     13.94 o
  19   2   2       18.89       17.89     10.91 o
 -20   3   2        0.38      -12.93     12.93 o
 -19   3   2       87.61       97.54     11.46 o
 -18   3   2       34.39       28.99      9.06 o
 -17   3   2       93.70       88.47     10.61 o
 -16   3   2       66.23       59.39     10.68 o
 -15   3   2        3.82       15.19      7.79 o
 -14   3   2        3.04       15.13      7.06 o
 -13   3   2        7.72       13.68      5.13 o
 -12   3   2        0.16       -0.86      4.11 o
 -11   3   2        0.20        0.12      3.07 o
 -10   3   2        0.04        5.77      3.10 o
  -9   3   2      218.51      231.25      6.24 o
  -8   3   2     2058.34     2118.09     22.16 o
  -7   3   2      851.21      985.13     12.25 o
  -6   3   2      244.20      237.11      5.40 o
  -5   3   2        2.58        0.48      1.80 o
  -4   3   2      320.51      330.88      5.56 o
  -3   3   2     1065.47     1197.04     12.80 o
  -2   3   2     2239.87     2426.02     24.29 o
  -1   3   2     3611.96     3433.09     38.20 o
   0   3   2        0.12        1.08      1.38 o
   1   3   2     2192.19     2112.84     21.55 o
   2   3   2     2535.25     2579.57     26.03 o
   3   3   2        2.65        6.66      2.36 o
   4   3   2       28.18       33.73      2.56 o
   5   3   2     7483.79     7861.20     70.23 o
   6   3   2       71.33       94.54      4.09 o
   7   3   2      638.65      630.03     10.26 o
   8   3   2      449.44      467.10      9.16 o
   9   3   2     1762.45     1815.89     22.04 o
  10   3   2      119.21      130.65      5.99 o
  11   3   2      163.87      177.40      6.37 o
  12   3   2        2.85        0.75      3.73 o
  13   3   2      349.73      330.01     10.64 o
  14   3   2       73.55       57.24     11.73 o
  15   3   2        0.54        3.33      8.46 o
  16   3   2        3.77       -6.92      7.90 o
  17   3   2      163.26      176.89     14.37 o
  18   3   2        3.66       -5.37      9.37 o
  19   3   2      134.12      165.34     15.61 o
 -20   4   2        0.37      -23.01     23.01 o
 -19   4   2        0.08       14.29     10.07 o
 -18   4   2      124.37      147.05     13.95 o
 -17   4   2        8.91       18.06      8.08 o
 -16   4   2        0.66       -7.13      7.13 o
 -15   4   2       73.04       58.00     12.92 o
 -14   4   2        9.41       -1.30      7.02 o
 -13   4   2      217.22      233.43     11.39 o
 -12   4   2        6.33       -1.48      4.21 o
 -11   4   2      514.37      496.69     11.26 o
 -10   4   2       25.35       35.35      4.08 o
  -9   4   2      508.80      477.79      9.45 o
  -8   4   2      328.26      360.82      7.83 o
  -7   4   2      545.79      490.20      8.72 o
  -6   4   2       21.92       26.64      2.81 o
  -5   4   2     1994.20     1985.49     20.92 o
  -4   4   2       55.89       56.92      2.88 o
  -3   4   2      923.60      877.41     11.43 o
  -2   4   2       80.76       54.14      2.90 o
  -1   4   2      759.40      821.91     10.61 o
   0   4   2     7963.89     8519.56     78.78 o
   1   4   2     1658.65     1696.71     18.62 o
   2   4   2      375.12      438.02      7.38 o
   3   4   2     1067.93     1022.92     13.16 o
   4   4   2      805.07      758.72     11.05 o
   5   4   2       99.88      121.19      4.39 o
   6   4   2      918.94      902.45     12.58 o
   7   4   2      114.58      113.29      4.84 o
   8   4   2        1.27       11.61      3.09 o
   9   4   2       34.82       36.51      4.09 o
  10   4   2       38.10       45.58      4.97 o
  11   4   2      258.94      236.51      8.06 o
  12   4   2      322.67      283.78     10.21 o
  13   4   2        4.90       -3.33      5.07 o
  14   4   2        5.91       15.47      7.02 o
  15   4   2      458.76      449.96     17.67 o
  16   4   2       22.93       27.45      9.23 o
  17   4   2        8.09       10.87     10.25 o
  18   4   2        0.59       -8.02      9.78 o
  19   4   2      111.38      127.20     19.84 o
 -19   5   2       19.83       26.90     11.28 o
 -18   5   2        0.09        2.45      9.65 o
 -17   5   2      243.29      245.11     20.27 o
 -16   5   2      116.96       94.74     18.31 o
 -15   5   2      221.84      244.89     16.91 o
 -14   5   2        5.53       -6.60      6.66 o
 -13   5   2      247.66      279.15     11.72 o
 -12   5   2      479.05      482.14     13.11 o
 -11   5   2      982.44      985.56     16.79 o
 -10   5   2       67.23       64.84      5.34 o
  -9   5   2       44.81       42.69      4.45 o
  -8   5   2       85.80       97.82      5.62 o
  -7   5   2       33.34       22.67      3.24 o
  -6   5   2        0.73       -2.33      2.33 o
  -5   5   2       63.84       89.58      3.92 o
  -4   5   2      756.51      711.74     10.04 o
  -3   5   2      980.68     1104.76     14.15 o
  -2   5   2        1.41        5.40      2.33 o
  -1   5   2       17.80       39.45      3.08 o
   0   5   2      434.70      428.82      7.56 o
   1   5   2      205.97      128.33      5.10 o
   2   5   2      582.18      696.78     10.45 o
   3   5   2       41.65       39.40      3.31 o
   4   5   2        4.67        4.09      2.64 o
   5   5   2      564.08      572.24     10.20 o
   6   5   2       60.52       66.60      4.14 o
   7   5   2      346.21      362.53      8.18 o
   8   5   2        0.21       -3.02      3.02 o
   9   5   2       55.74       45.02      4.64 o
  10   5   2       74.82       78.57      7.83 o
  11   5   2      804.15      812.60     18.23 o
  12   5   2      374.03      352.03     12.90 o
  13   5   2        5.69        6.61      5.46 o
  14   5   2      174.52      162.55     11.22 o
  15   5   2       14.40       15.04      7.80 o
  16   5   2        0.05       15.68      7.99 o
  17   5   2        1.02        2.08     10.71 o
  18   5   2       39.93       16.11     12.46 o
 -18   6   2        2.97       13.66     10.09 o
 -17   6   2        2.62       -9.66      9.66 o
 -16   6   2       63.21       85.06     14.10 o
 -15   6   2       21.38       11.38     12.68 o
 -14   6   2       44.74       30.28      8.89 o
 -13   6   2      171.12      162.41     12.14 o
 -12   6   2       18.78       21.96      7.23 o
 -11   6   2       43.10       46.78      6.68 o
 -10   6   2      461.30      483.19     12.63 o
  -9   6   2       77.42       71.25      6.34 o
  -8   6   2       57.47       66.76      5.21 o
  -7   6   2      197.26      209.38      6.98 o
  -6   6   2      198.37      180.60      6.19 o
  -5   6   2      538.62      529.45      9.80 o
  -4   6   2       29.62       12.56      3.42 o
  -3   6   2      605.26      621.57     10.34 o
  -2   6   2      134.16      115.96      4.68 o
  -1   6   2      100.46      105.09      4.51 o
   0   6   2        0.96        1.77      2.65 o
   1   6   2      162.18      151.99      5.23 o
   2   6   2      261.78      300.41      7.12 o
   3   6   2      375.39      359.16      7.98 o
   4   6   2        4.51        2.62      2.94 o
   5   6   2      215.20      197.00      7.11 o
   6   6   2      793.26      782.59     13.42 o
   7   6   2      555.64      569.26     12.54 o
   8   6   2      281.52      293.27      9.88 o
   9   6   2      152.23      154.00      8.58 o
  10   6   2      452.61      462.80     13.57 o
  11   6   2       14.98       18.65      6.21 o
  12   6   2      163.14      156.56      9.75 o
  13   6   2        0.38        4.39      6.32 o
  14   6   2       25.69       28.86      7.91 o
  15   6   2        2.84        0.64      9.85 o
  16   6   2       34.54       46.10     11.35 o
  17   6   2        1.82       21.23     15.37 o
 -17   7   2        4.66       -3.49     16.57 o
 -16   7   2        6.19        3.58     10.18 o
 -15   7   2       10.38       18.03     12.78 o
 -14   7   2        0.24       -8.20      8.20 o
 -13   7   2       65.40       61.49     10.02 o
 -12   7   2       26.92       15.67      8.13 o
 -11   7   2       92.49       89.81      9.06 o
 -10   7   2       64.35       68.45      8.27 o
  -9   7   2      272.58      231.54      9.93 o
  -8   7   2       44.53       47.16      6.16 o
  -7   7   2      228.51      239.84      9.28 o
  -6   7   2       39.53       40.65      4.82 o
  -5   7   2        0.34       -0.27      3.61 o
  -4   7   2      569.17      556.29     12.24 o
  -3   7   2      198.70      198.53      7.52 o
  -2   7   2      823.34      900.53     14.62 o
  -1   7   2      311.74      306.86      8.76 o
   0   7   2      366.93      402.88     10.11 o
   1   7   2      366.53      380.17      9.79 o
   2   7   2       17.31       16.26      4.28 o
   3   7   2      507.97      479.20     11.53 o
   4   7   2     2094.70     2044.51     28.90 o
   5   7   2      954.65     1011.60     24.26 o
   6   7   2       81.47       87.64      6.51 o
   7   7   2     1371.65     1338.57     22.93 o
   8   7   2      678.33      705.77     16.24 o
   9   7   2       18.41       24.48      6.68 o
  10   7   2       42.11       46.44      9.33 o
  11   7   2       34.01       41.65      8.08 o
  12   7   2        0.45        2.77      7.17 o
  13   7   2        0.97      -10.84     10.84 o
  14   7   2        5.72        8.84     15.43 o
  15   7   2       34.43       22.12     15.28 o
  16   7   2       22.30       17.49     16.01 o
 -16   8   2       35.94       60.22     17.57 o
 -15   8   2        0.49       14.81     18.01 o
 -14   8   2       27.17       41.39     12.55 o
 -13   8   2        0.72        9.05      8.51 o
 -12   8   2       26.37       45.92      9.87 o
 -11   8   2       40.69       28.46      7.80 o
 -10   8   2       28.40       28.61      7.73 o
  -9   8   2        5.89       15.84      6.64 o
  -8   8   2       21.81       13.22      6.81 o
  -7   8   2       21.29       31.37      6.83 o
  -6   8   2       42.36       36.46      6.50 o
  -5   8   2      136.75      125.50      8.53 o
  -4   8   2      282.87      278.37     11.02 o
  -3   8   2     1001.76      956.04     19.88 o
  -2   8   2      180.41      175.32      9.12 o
  -1   8   2       60.68       54.92      6.88 o
   0   8   2     1873.72     1747.25     29.13 o
   1   8   2       14.05       14.65      5.95 o
   2   8   2      243.74      250.17     10.61 o
   3   8   2        4.39        6.10      5.86 o
   4   8   2        2.92       -3.21      5.36 o
   5   8   2      238.52      212.02     10.48 o
   6   8   2      103.47      109.48      9.40 o
   7   8   2       23.35       21.46      7.84 o
   8   8   2       16.17       11.91      8.82 o
   9   8   2        1.03        7.31      8.00 o
  10   8   2       10.65       27.05      9.19 o
  11   8   2        0.76       -2.24      8.46 o
  12   8   2       13.65        5.97     10.44 o
  13   8   2        7.70       -7.29     13.21 o
  14   8   2        0.91      -12.91     12.91 o
  15   8   2        4.44       -1.48     14.19 o
 -14   9   2        1.80       27.43     26.11 o
 -13   9   2       36.92       55.05     33.57 o
 -12   9   2       21.74       27.81     11.92 o
 -11   9   2       19.77        7.97     13.68 o
 -10   9   2       25.31       36.36     19.95 o
  -9   9   2       81.51       74.77     10.51 o
  -8   9   2       59.51       62.28      9.61 o
  -7   9   2       83.51       66.28      9.55 o
  -6   9   2       22.55       16.68      7.58 o
  -5   9   2        7.56       -0.11      7.02 o
  -4   9   2      249.01      249.36     13.01 o
  -3   9   2       11.66       18.04      8.64 o
  -2   9   2      432.50      436.71     16.54 o
  -1   9   2        2.29       -4.33      6.29 o
   0   9   2        2.17       -2.34      6.56 o
   1   9   2        7.71       12.50      7.13 o
   2   9   2      122.49      128.60     10.52 o
   3   9   2       29.30       35.87      8.15 o
   4   9   2       10.91        4.53      7.00 o
   5   9   2        4.43        4.63      7.11 o
   6   9   2       26.46       32.82      8.56 o
   7   9   2        0.30       15.99      8.23 o
   8   9   2       98.62      115.81     11.88 o
   9   9   2        0.27       12.08      8.82 o
  10   9   2        3.32        1.44      8.80 o
  11   9   2       19.59       18.39     11.72 o
  12   9   2       21.11       31.86     16.01 o
  13   9   2       27.63       32.21     16.57 o
  14   9   2        0.17      -14.70     14.70 o
 -13  10   2        6.01       -5.13     15.00 o
 -12  10   2        3.46      -13.63     13.96 o
 -11  10   2        7.29       -6.09     13.50 o
 -10  10   2        0.24        4.71     18.77 o
  -9  10   2      105.00      162.28     19.18 o
  -8  10   2        7.98        0.86      8.64 o
  -7  10   2      183.63      198.82     18.70 o
  -6  10   2        1.02       -0.73      9.06 o
  -5  10   2       21.85       17.74      8.45 o
  -4  10   2       15.43       11.24      7.90 o
  -3  10   2        0.27        1.52      7.60 o
  -2  10   2       58.44       65.30      9.76 o
  -1  10   2        7.06       12.15      8.06 o
   0  10   2      281.03      231.21     13.31 o
   1  10   2        0.00        1.51      7.34 o
   2  10   2        5.61        0.66      7.75 o
   3  10   2        0.84        3.46      7.76 o
   4  10   2      112.16      126.50     13.29 o
   5  10   2        0.93       -1.06      9.27 o
   6  10   2       10.04        0.30      9.21 o
   7  10   2        3.29       14.41      9.20 o
   8  10   2       29.95       17.06     10.05 o
   9  10   2       89.52       94.65     13.01 o
  10  10   2       47.96       43.23     16.35 o
  11  10   2       19.31       18.16     15.92 o
  12  10   2       43.65       42.28     19.76 o
 -10  11   2       13.85       -5.02     14.13 o
  -9  11   2       11.39        7.09     14.08 o
  -8  11   2        1.54      -20.81     22.54 o
  -7  11   2        5.93        7.21     13.82 o
  -6  11   2        3.43        3.32     12.03 o
  -5  11   2       24.71       21.65     11.66 o
  -4  11   2        7.95       10.96     11.24 o
  -3  11   2       79.42      121.47     14.29 o
  -2  11   2        9.32       22.58      9.56 o
  -1  11   2        0.25        7.24      8.83 o
   0  11   2        5.66       16.90      9.43 o
   1  11   2       52.95       37.56     10.24 o
   2  11   2        0.63        8.93      9.34 o
   3  11   2       83.30       80.03     11.82 o
   4  11   2       10.26       -2.37     10.68 o
   5  11   2       26.63       21.27     12.00 o
   6  11   2       94.19      112.36     18.25 o
   7  11   2       42.75       43.00     24.28 o
   8  11   2        7.90        9.26     19.12 o
   9  11   2       23.37       10.43     14.74 o
  -7  12   2       15.81       17.70     15.78 o
  -6  12   2       30.75        2.98     46.70 o
  -5  12   2        1.28       15.95     15.20 o
  -4  12   2        3.22      -11.13     20.19 o
  -3  12   2        9.56       18.39     15.10 o
  -2  12   2        0.57       -0.77     13.94 o
  -1  12   2        4.74       29.31     15.13 o
   0  12   2       11.40       16.27     14.06 o
   1  12   2        1.17        4.84     16.74 o
   2  12   2       19.17        9.99     25.55 o
   3  12   2        0.42       -4.97     20.95 o
   4  12   2      146.60      206.05     22.04 o
   5  12   2        0.43        2.23     14.72 o
   6  12   2        3.57        1.39     21.74 o
 -21   0   3       11.35       12.45     32.22 o
 -19   0   3       11.11        6.88     14.50 o
 -17   0   3       61.63       61.42     14.51 o
 -15   0   3      405.73      406.77     47.37 o
 -13   0   3      559.06      605.70     15.06 o
 -11   0   3      742.54      724.67     24.72 o
  -9   0   3     4404.58     4462.02     64.71 o
  -7   0   3      868.27      998.99     18.73 o
  -5   0   3    20484.41    20328.12    296.72 o
  -3   0   3     6386.61     6371.66     82.83 o
  -1   0   3     6585.09     5763.53    198.82 o
   1   0   3       15.17       18.52      2.34 o
   3   0   3     1459.74     1363.48     18.93 o
   5   0   3     1197.04     1236.31     17.54 o
   7   0   3     3412.20     3382.33     45.30 o
   9   0   3        0.55        4.83      3.85 o
  11   0   3        1.20        2.19      4.57 o
  13   0   3      799.64      858.15     26.77 o
  15   0   3      343.86      350.27     22.98 o
  17   0   3      497.20      526.95     29.89 o
  19   0   3       12.67       -3.13     14.75 o
 -21   1   3       25.29       25.16     11.98 o
 -20   1   3        0.00       -7.65      9.08 o
 -19   1   3        0.66        5.79      9.49 o
 -18   1   3        7.49       17.20      8.26 o
 -17   1   3       33.60       48.32     10.81 o
 -16   1   3       67.92       46.84      8.37 o
 -15   1   3      103.74       79.79      7.96 o
 -14   1   3       76.28       81.16      6.68 o
 -13   1   3     1363.20     1349.03     18.50 o
 -12   1   3      725.85      740.28     14.30 o
 -11   1   3      170.50      163.73      6.88 o
 -10   1   3      313.14      317.11      7.66 o
  -9   1   3      536.25      495.57      8.94 o
  -8   1   3       31.29       38.75      3.18 o
  -7   1   3     8266.40     8406.93     74.61 o
  -6   1   3     3139.42     3095.38     29.62 o
  -5   1   3     3649.27     3684.47     33.91 o
  -4   1   3    29958.23    29618.67    249.23 o
  -3   1   3      469.44      512.97      5.96 o
  -2   1   3       18.36       23.48      0.93 o
  -1   1   3     4796.34     4689.61     70.73 o
   0   1   3    13030.45    12579.97    226.10 o
   1   1   3     2011.98     1961.38     19.27 o
   2   1   3    17088.72    17164.42    145.50 o
   3   1   3     5766.30     5770.12     48.50 o
   4   1   3     1670.80     1663.34     16.32 o
   5   1   3      178.27      212.61      4.47 o
   6   1   3     1233.08     1218.71     13.27 o
   7   1   3     2747.52     2770.98     24.78 o
   8   1   3      182.10      194.83      5.37 o
   9   1   3       55.20       48.79      3.63 o
  10   1   3      124.75      117.32      5.30 o
  11   1   3      515.89      465.40      9.87 o
  12   1   3       72.52       68.72      5.32 o
  13   1   3       10.04        9.61      5.75 o
  14   1   3       17.98       31.26      7.88 o
  15   1   3      405.69      392.86     18.78 o
  16   1   3      135.89      151.05     13.30 o
  17   1   3       14.52       27.66     10.00 o
  18   1   3       17.37       20.53     10.15 o
  19   1   3       90.43       78.25     12.74 o
 -20   2   3      123.97      141.40     14.85 o
 -19   2   3       13.20       13.36      8.43 o
 -18   2   3        9.93       19.40      8.31 o
 -17   2   3        0.01       -2.23      7.01 o
 -16   2   3        3.59        1.79      6.40 o
 -15   2   3       32.14       31.94      8.25 o
 -14   2   3      114.86      120.61     10.10 o
 -13   2   3       17.96       14.53      4.01 o
 -12   2   3       99.94      100.57      5.74 o
 -11   2   3      601.28      633.48     11.48 o
 -10   2   3      852.42      874.70     12.43 o
  -9   2   3     1103.22     1120.00     13.99 o
  -8   2   3     3330.77     3535.70     31.47 o
  -7   2   3     2322.27     2267.43     21.21 o
  -6   2   3      201.93      228.24      4.50 o
  -5   2   3     2172.15     2135.45     19.04 o
  -4   2   3      953.42      879.70      8.92 o
  -3   2   3      154.96      179.43      2.90 o
  -2   2   3    12001.08    11690.44    123.26 o
  -1   2   3    15353.84    15209.57    163.77 o
   0   2   3       98.43       76.86      2.83 o
   1   2   3    14914.81    14817.58    125.49 o
   2   2   3      902.49      860.18     10.22 o
   3   2   3      447.54      541.82      7.78 o
   4   2   3      330.92      389.55      6.40 o
   5   2   3      908.34      864.61     11.28 o
   6   2   3      732.34      770.93     10.91 o
   7   2   3     8672.67     8911.72     75.86 o
   8   2   3       91.65       86.80      4.33 o
   9   2   3     2365.70     2306.13     24.79 o
  10   2   3        2.14       -2.84      2.84 o
  11   2   3       82.85      104.76      5.57 o
  12   2   3        0.91       -3.48      3.48 o
  13   2   3      272.21      262.58     12.05 o
  14   2   3        1.20       -2.31      7.33 o
  15   2   3       66.35       67.32     12.03 o
  16   2   3      252.44      266.34     15.67 o
  17   2   3       27.83       28.09      9.97 o
  18   2   3       39.63       46.40     13.89 o
  19   2   3        4.49       21.92     11.17 o
 -20   3   3        1.80       -0.20      9.26 o
 -19   3   3       45.02       35.19     14.82 o
 -18   3   3        5.42        8.90      7.95 o
 -17   3   3        3.91       -0.36      7.34 o
 -16   3   3      205.11      222.71     17.12 o
 -15   3   3       56.82       32.49      8.30 o
 -14   3   3      135.59      124.22     10.36 o
 -13   3   3        7.37        5.74      4.58 o
 -12   3   3      269.14      249.68      9.41 o
 -11   3   3       63.65       63.93      4.95 o
 -10   3   3     1628.79     1630.86     19.21 o
  -9   3   3      382.45      365.42      7.57 o
  -8   3   3      214.50      210.84      5.57 o
  -7   3   3     1488.46     1528.77     16.63 o
  -6   3   3      675.20      736.48      9.48 o
  -5   3   3       99.40      114.70      4.05 o
  -4   3   3      555.21      580.65      7.68 o
  -3   3   3      715.68      723.45      9.25 o
  -2   3   3     1568.63     1693.56     17.72 o
  -1   3   3      625.78      711.95      8.74 o
   0   3   3      130.71      107.26      3.38 o
   1   3   3        3.92        0.17      1.39 o
   2   3   3      204.83      180.64      4.21 o
   3   3   3      334.42      328.27      6.10 o
   4   3   3      198.02      193.12      5.16 o
   5   3   3     1350.56     1313.58     15.53 o
   6   3   3        2.94       11.59      2.83 o
   7   3   3        1.44        1.52      2.56 o
   8   3   3      227.74      218.77      6.55 o
   9   3   3      132.24      148.96      5.40 o
  10   3   3       34.59       28.28      3.53 o
  11   3   3      233.35      213.78      7.28 o
  12   3   3      485.27      443.59     10.98 o
  13   3   3       64.32       66.64      7.76 o
  14   3   3      222.06      203.74     13.08 o
  15   3   3        9.90        5.57      8.23 o
  16   3   3      247.29      248.09     15.36 o
  17   3   3        1.76       10.00      9.41 o
  18   3   3        3.78       -8.98      9.22 o
  19   3   3        0.41       10.27     10.88 o
 -20   4   3        0.52       -0.11     10.18 o
 -19   4   3        9.79       12.95     10.86 o
 -18   4   3        0.28        8.93      9.62 o
 -17   4   3      166.35      173.13     15.69 o
 -16   4   3        1.71       -5.59      7.68 o
 -15   4   3        5.62        7.87      9.37 o
 -14   4   3       26.64       21.96     10.22 o
 -13   4   3      401.07      403.96     13.92 o
 -12   4   3      339.37      354.56     10.46 o
 -11   4   3       22.41       14.09      4.26 o
 -10   4   3        9.82        4.24      3.15 o
  -9   4   3        5.83        7.71      3.09 o
  -8   4   3     1470.71     1460.48     17.85 o
  -7   4   3       46.27       45.15      3.39 o
  -6   4   3     1007.99     1025.15     12.92 o
  -5   4   3      304.96      306.67      5.95 o
  -4   4   3      133.05      174.25      4.24 o
  -3   4   3      737.40      795.93     11.75 o
  -2   4   3     3589.76     3575.85     38.00 o
  -1   4   3      330.10      325.47      6.54 o
   0   4   3     3075.56     3160.80     46.99 o
   1   4   3      304.19      301.67      5.82 o
   2   4   3     2709.34     2867.19     29.41 o
   3   4   3        0.19        0.10      2.17 o
   4   4   3     1100.67     1104.05     14.42 o
   5   4   3      558.88      491.33      8.45 o
   6   4   3      129.45      134.31      5.45 o
   7   4   3      214.17      214.62      6.35 o
   8   4   3       25.32       11.76      3.23 o
   9   4   3        7.82       -3.12      3.12 o
  10   4   3        6.30        5.12      3.55 o
  11   4   3      376.59      324.82      9.64 o
  12   4   3      169.41      159.29      7.99 o
  13   4   3       59.66       50.03      7.32 o
  14   4   3        4.59        2.04      6.66 o
  15   4   3       36.76       19.12     12.86 o
  16   4   3      285.04      316.80     17.31 o
  17   4   3        6.58       17.55      9.99 o
  18   4   3        0.35        4.02     10.08 o
 -19   5   3        0.37        4.64      9.80 o
 -18   5   3       13.93        8.82     11.53 o
 -17   5   3        3.18       10.74     11.28 o
 -16   5   3       97.51      104.53     13.78 o
 -15   5   3        1.74        0.28      9.31 o
 -14   5   3       11.85        2.64      7.26 o
 -13   5   3       20.13       17.79      5.95 o
 -12   5   3     1326.26     1290.66     21.84 o
 -11   5   3      122.19      119.14      6.68 o
 -10   5   3      496.04      480.16     12.81 o
  -9   5   3      161.86      153.47      7.10 o
  -8   5   3      189.31      190.19      6.42 o
  -7   5   3      478.21      450.99      8.47 o
  -6   5   3       70.15       67.42      4.62 o
  -5   5   3      347.09      378.87      9.15 o
  -4   5   3      344.94      305.78      6.11 o
  -3   5   3     1269.98     1419.74     16.93 o
  -2   5   3       13.49       17.63      2.54 o
  -1   5   3     2248.66     2427.73     35.61 o
   0   5   3      222.73      157.99      4.97 o
   1   5   3     1252.53     1260.47     16.48 o
   2   5   3      898.91      889.42     12.25 o
   3   5   3       83.90       69.62      3.86 o
   4   5   3       84.05       72.23      4.10 o
   5   5   3       14.26       13.60      3.14 o
   6   5   3      912.30      917.87     13.34 o
   7   5   3      608.08      595.18     10.73 o
   8   5   3        8.66        5.69      3.50 o
   9   5   3        1.40       -3.63      3.63 o
  10   5   3       32.02       28.64      5.90 o
  11   5   3      657.03      591.87     14.16 o
  12   5   3       30.22       36.96      6.29 o
  13   5   3        8.66        8.36      5.68 o
  14   5   3        0.24       -4.75      6.71 o
  15   5   3        2.68        4.43      8.36 o
  16   5   3       63.89       75.11     11.36 o
  17   5   3        6.91        5.15     11.51 o
  18   5   3        8.49       12.70     11.71 o
 -18   6   3       55.49      104.32     15.91 o
 -17   6   3       16.53       18.27     11.52 o
 -16   6   3       11.98       -9.78      9.78 o
 -15   6   3       25.88       29.17     11.07 o
 -14   6   3        5.85        8.00      7.91 o
 -13   6   3      177.40      142.04     11.63 o
 -12   6   3       19.40       17.00      6.81 o
 -11   6   3      182.27      165.45      9.33 o
 -10   6   3      607.72      612.08     12.85 o
  -9   6   3      130.79      116.78      6.21 o
  -8   6   3      465.04      499.23     11.90 o
  -7   6   3       20.06       25.11      3.85 o
  -6   6   3       26.41       30.67      3.65 o
  -5   6   3        0.57        0.01      2.67 o
  -4   6   3      311.16      321.53      7.19 o
  -3   6   3      157.94      168.01      5.85 o
  -2   6   3      690.54      717.33     10.99 o
  -1   6   3       25.60       22.80      3.03 o
   0   6   3        0.43       -2.33      2.33 o
   1   6   3        8.63       14.11      2.84 o
   2   6   3        0.18       -1.40      2.56 o
   3   6   3      196.55      215.63      6.32 o
   4   6   3      898.59      902.23     15.58 o
   5   6   3       41.17       48.16      4.69 o
   6   6   3     2652.05     2613.19     30.62 o
   7   6   3      324.97      333.41      9.98 o
   8   6   3      178.21      176.32      8.05 o
   9   6   3      312.38      289.98     10.87 o
  10   6   3      269.28      281.40     11.21 o
  11   6   3      106.11      118.42      9.12 o
  12   6   3       82.24      103.72      7.98 o
  13   6   3       32.00       41.05      7.90 o
  14   6   3      121.28      143.55     10.97 o
  15   6   3        0.20       -2.32      8.06 o
  16   6   3        2.76        3.40     13.98 o
  17   6   3        4.34       22.95     30.03 o
 -17   7   3       21.35       -1.39     11.38 o
 -16   7   3        5.24       24.61     19.23 o
 -15   7   3        4.90       -5.12      8.55 o
 -14   7   3       74.51       76.63     11.00 o
 -13   7   3       74.70       95.68     12.66 o
 -12   7   3        3.60        3.71      7.27 o
 -11   7   3        4.65       -6.07      6.07 o
 -10   7   3      417.69      442.60     14.94 o
  -9   7   3      151.27      151.05     13.47 o
  -8   7   3       31.32       25.78      5.45 o
  -7   7   3      161.76      176.73      8.23 o
  -6   7   3      553.30      556.65     15.54 o
  -5   7   3      291.95      243.61      8.08 o
  -4   7   3      533.08      515.57      9.95 o
  -3   7   3     2194.61     2178.77     27.39 o
  -2   7   3      311.11      331.46     10.41 o
  -1   7   3       74.14       85.18      5.43 o
   0   7   3       13.32        5.76      3.49 o
   1   7   3        0.01       -3.26      3.26 o
   2   7   3      283.15      282.79     14.06 o
   3   7   3      219.33      226.56      8.37 o
   4   7   3       19.93       19.08      5.61 o
   5   7   3        0.23        7.08      5.28 o
   6   7   3       21.07       24.56      5.26 o
   7   7   3       85.13       87.46      7.43 o
   8   7   3      128.14      140.97      9.36 o
   9   7   3       52.74       65.25      7.26 o
  10   7   3        9.14       14.57      6.11 o
  11   7   3      233.32      266.76     13.36 o
  12   7   3       10.92        5.88     12.33 o
  13   7   3        2.20       10.03     13.15 o
  14   7   3        0.27        4.08     13.04 o
  15   7   3        0.02      -13.00     13.00 o
  16   7   3       28.77       51.27     15.94 o
 -16   8   3        4.29       -5.55     14.27 o
 -15   8   3       43.32       38.41     18.29 o
 -14   8   3       12.37       16.61      9.43 o
 -13   8   3       10.63       21.20      9.08 o
 -12   8   3        2.42        7.15      9.57 o
 -11   8   3      161.00      227.22     13.68 o
 -10   8   3       63.03      109.59      9.82 o
  -9   8   3      148.74      146.07      9.91 o
  -8   8   3       36.27       42.44      7.27 o
  -7   8   3      163.88      164.02      9.68 o
  -6   8   3       74.71       59.54      7.15 o
  -5   8   3        0.78        4.64      5.16 o
  -4   8   3      149.31      145.94      8.69 o
  -3   8   3        0.20        2.70      5.56 o
  -2   8   3     1046.16     1047.25     30.28 o
  -1   8   3        7.38       -5.28      5.28 o
   0   8   3      127.95      115.54      8.30 o
   1   8   3     1242.15     1210.31     23.06 o
   2   8   3      422.96      439.96     14.41 o
   3   8   3      544.14      535.97     15.07 o
   4   8   3      217.96      191.73     10.03 o
   5   8   3      252.13      231.31     10.90 o
   6   8   3      515.97      473.89     14.89 o
   7   8   3      156.60      163.16     10.27 o
   8   8   3       29.99       33.19      8.71 o
   9   8   3       43.23       53.24     14.34 o
  10   8   3       78.33       84.04     11.29 o
  11   8   3        2.49        2.17      9.11 o
  12   8   3       26.60       22.94     15.01 o
  13   8   3       58.06       56.31     27.14 o
  14   8   3       19.38       21.14     16.03 o
  15   8   3        1.28        5.82     15.23 o
 -15   9   3        0.17       10.25     14.94 o
 -14   9   3       75.20       85.32     46.62 o
 -13   9   3       58.73       73.82     17.36 o
 -12   9   3       19.13       32.71     14.55 o
 -11   9   3       44.61       53.89     12.05 o
 -10   9   3       20.81       30.70     13.73 o
  -9   9   3       72.52       57.71      9.95 o
  -8   9   3       39.06       40.32      8.86 o
  -7   9   3      154.91      179.42     17.89 o
  -6   9   3       35.50       27.66      6.91 o
  -5   9   3       62.25       84.80      8.40 o
  -4   9   3       94.43       85.64      8.30 o
  -3   9   3      942.45      934.08     20.84 o
  -2   9   3      120.90      118.51      8.86 o
  -1   9   3        4.06        1.29      6.93 o
   0   9   3      172.26      149.59     10.74 o
   1   9   3      146.96      141.26     10.62 o
   2   9   3        2.93       -1.95      6.85 o
   3   9   3       27.66       29.97      7.96 o
   4   9   3       18.27        7.57      7.28 o
   5   9   3        1.88       -0.99      7.17 o
   6   9   3      184.39      186.92     12.78 o
   7   9   3       53.30       47.58      9.58 o
   8   9   3        2.00        4.34      8.14 o
   9   9   3       14.34       11.42      9.20 o
  10   9   3        4.68        5.64      9.40 o
  11   9   3        4.82       15.02     19.88 o
  12   9   3        1.44       -9.61     13.62 o
  13   9   3       21.53       17.04     16.15 o
 -13  10   3        0.13      -13.27     27.42 o
 -12  10   3       52.54       65.38     16.96 o
 -11  10   3       83.94       77.14     17.08 o
 -10  10   3       11.94       -9.22     13.11 o
  -9  10   3       29.69       31.52     14.29 o
  -8  10   3       10.03        9.92      8.91 o
  -7  10   3        2.94        3.97      8.15 o
  -6  10   3       54.56       58.45      9.86 o
  -5  10   3       17.36        6.42      7.85 o
  -4  10   3        0.12        0.73      7.39 o
  -3  10   3       83.15       75.23      9.71 o
  -2  10   3       77.16       60.89      9.63 o
  -1  10   3      151.89      145.53     11.72 o
   0  10   3       19.03       20.02      8.11 o
   1  10   3        3.70       10.08      8.29 o
   2  10   3        1.60        0.19      7.48 o
   3  10   3        0.08       -7.22      7.22 o
   4  10   3        4.78        8.20      7.99 o
   5  10   3        3.59        4.60      7.80 o
   6  10   3       23.71       42.89      9.92 o
   7  10   3       18.57       15.99      9.47 o
   8  10   3       50.75       56.08     11.49 o
   9  10   3        0.08       -9.88      9.88 o
  10  10   3        3.89        2.08     17.54 o
  11  10   3       10.96       25.84     20.27 o
 -10  11   3        3.68      -13.42     13.42 o
  -9  11   3        2.45      -16.13     27.38 o
  -8  11   3       54.29       63.49     37.22 o
  -7  11   3        5.27        4.42     13.20 o
  -6  11   3        1.50       15.71     14.42 o
  -5  11   3        0.35       -7.35     11.12 o
  -4  11   3       12.97       22.17     11.44 o
  -3  11   3        5.64        6.30     10.51 o
  -2  11   3       58.66       68.99     19.18 o
  -1  11   3       81.88       72.28     12.76 o
   0  11   3        7.09       13.21     10.83 o
   1  11   3       12.51       20.73     11.36 o
   2  11   3      139.08      146.04     14.91 o
   3  11   3       73.97       87.26     14.94 o
   4  11   3        1.78       -7.70     12.44 o
   5  11   3       23.41       42.02     12.46 o
   6  11   3       45.10       57.57     13.94 o
   7  11   3       12.63       10.97     14.21 o
   8  11   3        0.02       19.47     16.05 o
   9  11   3       30.10       36.97     16.54 o
  -7  12   3        0.16       -0.88     15.25 o
  -6  12   3       28.11        3.77     18.85 o
  -5  12   3        8.52       28.70     15.89 o
  -4  12   3       40.90       69.88     17.69 o
  -3  12   3        3.46       -2.03     13.82 o
  -2  12   3        1.00       -7.44     13.72 o
  -1  12   3       44.03       80.34     17.80 o
   0  12   3        5.49        4.46     22.42 o
   1  12   3       34.39       29.76     15.41 o
   2  12   3        5.21       20.68     16.19 o
   3  12   3       12.16       22.33     14.44 o
   4  12   3        3.64        2.35     14.24 o
   5  12   3       12.07       14.91     15.79 o
 -20   0   4       61.71       54.14     15.83 o
 -18   0   4       26.34       33.14     14.19 o
 -16   0   4      283.34      266.62     16.96 o
 -14   0   4      521.40      541.28     26.51 o
 -12   0   4      379.56      376.52     15.78 o
 -10   0   4      989.14     1006.35     25.19 o
  -8   0   4     1472.66     1557.02     26.80 o
  -6   0   4       81.18       53.78      4.17 o
  -4   0   4     6999.32     6856.81     89.40 o
  -2   0   4    26175.85    27682.96    312.20 o
   0   0   4     1294.13     1280.47     18.27 o
   2   0   4      524.62      496.09      9.51 o
   4   0   4      291.87      241.17      6.54 o
   6   0   4      164.84      169.05      7.04 o
   8   0   4       50.69       53.92      5.14 o
  10   0   4      591.76      537.59     14.49 o
  12   0   4       42.00       42.48      7.00 o
  14   0   4      745.44      673.36     31.67 o
  16   0   4     1170.27     1113.71     41.86 o
  18   0   4        7.88       14.21     15.23 o
 -21   1   4       40.64       62.92     13.27 o
 -20   1   4        9.94       11.18     10.21 o
 -19   1   4        4.22       -7.84      7.84 o
 -18   1   4       32.49       32.79      8.83 o
 -17   1   4       14.05       -1.04      7.12 o
 -16   1   4       33.78       30.92      7.42 o
 -15   1   4       58.83       65.70      7.47 o
 -14   1   4      144.35      129.61      9.27 o
 -13   1   4      397.20      393.07      9.07 o
 -12   1   4      267.04      261.80      7.05 o
 -11   1   4      196.81      204.72      6.35 o
 -10   1   4     1703.05     1740.71     21.11 o
  -9   1   4       92.22       80.91      4.15 o
  -8   1   4     2093.45     2122.49     22.66 o
  -7   1   4      488.30      494.99      8.03 o
  -6   1   4     5685.31     5936.03     56.34 o
  -5   1   4    11940.11    12166.81    110.61 o
  -4   1   4     8871.42     9042.65     82.50 o
  -3   1   4     4884.96     4958.00     45.99 o
  -2   1   4     6622.60     6651.13     62.28 o
  -1   1   4      620.92      584.64     11.83 o
   0   1   4       69.51       84.05      3.42 o
   1   1   4     3197.53     3293.11     31.09 o
   2   1   4      103.19      111.14      3.42 o
   3   1   4     5272.55     5262.25     44.74 o
   4   1   4      147.82      148.39      3.77 o
   5   1   4      602.31      603.70      8.90 o
   6   1   4      659.18      677.73     10.06 o
   7   1   4     1024.88     1039.33     13.25 o
   8   1   4     1663.90     1673.65     18.34 o
   9   1   4      825.56      784.77     11.60 o
  10   1   4       61.54       49.67      4.22 o
  11   1   4      139.10      150.25      6.37 o
  12   1   4      547.81      555.91     11.53 o
  13   1   4       40.92       51.03      7.51 o
  14   1   4       25.88       40.87      8.68 o
  15   1   4       11.90       25.23      9.16 o
  16   1   4       35.72       22.12      9.42 o
  17   1   4        0.20       -0.79      9.12 o
  18   1   4       20.72       18.02     10.49 o
  19   1   4        3.55        8.06     10.70 o
 -21   2   4        9.26      -11.62     11.62 o
 -20   2   4        0.64       -8.48      8.48 o
 -19   2   4       25.92       24.47      8.97 o
 -18   2   4        0.58       -6.51      6.92 o
 -17   2   4       11.06        0.15      6.88 o
 -16   2   4        0.02       -1.10      7.03 o
 -15   2   4       18.70        6.22      7.03 o
 -14   2   4       12.73       10.13      5.43 o
 -13   2   4        0.06       -3.23      3.23 o
 -12   2   4       33.14       32.00      4.13 o
 -11   2   4       34.17       40.99      4.24 o
 -10   2   4      442.39      430.43      8.32 o
  -9   2   4       21.68       24.38      3.01 o
  -8   2   4      747.30      772.25     10.44 o
  -7   2   4       92.84       75.51      4.18 o
  -6   2   4      675.87      661.97      8.55 o
  -5   2   4       12.98       10.99      1.61 o
  -4   2   4     2181.89     2275.70     20.51 o
  -3   2   4      144.63      133.55      3.64 o
  -2   2   4     1910.37     1743.42     19.00 o
  -1   2   4      244.64      240.80      5.22 o
   0   2   4     1237.09     1258.15     13.92 o
   1   2   4       78.80       83.01      2.65 o
   2   2   4      894.59      838.50     10.18 o
   3   2   4       13.26        9.99      1.61 o
   4   2   4     1060.80     1052.81     11.80 o
   5   2   4        1.36       -1.84      1.97 o
   6   2   4     1492.22     1587.35     16.54 o
   7   2   4       30.32       25.64      3.02 o
   8   2   4      714.67      763.97     11.43 o
   9   2   4        0.03        1.81      2.49 o
  10   2   4     1033.60      963.52     19.69 o
  11   2   4       77.86       89.62      5.49 o
  12   2   4       43.35       40.32      5.08 o
  13   2   4        6.27       -2.88      5.81 o
  14   2   4        0.08        4.97      7.13 o
  15   2   4       19.50       22.22      9.04 o
  16   2   4       24.23       24.17      9.67 o
  17   2   4        0.03       -8.46      8.46 o
  18   2   4        0.20       -4.87      9.43 o
  19   2   4        7.38        2.15     12.43 o
 -20   3   4        0.00       -9.03      9.03 o
 -19   3   4        4.51       10.12      9.27 o
 -18   3   4      142.61      147.19     13.15 o
 -17   3   4       21.59       31.36     10.90 o
 -16   3   4       10.70       12.51      8.00 o
 -15   3   4      184.16      194.31     12.39 o
 -14   3   4      311.77      302.98     13.85 o
 -13   3   4       84.39       79.77      6.16 o
 -12   3   4      110.27      112.50      6.37 o
 -11   3   4      728.98      691.79     12.54 o
 -10   3   4      520.09      558.32     10.29 o
  -9   3   4       42.46       29.80      3.28 o
  -8   3   4     1375.43     1316.79     15.31 o
  -7   3   4     3501.51     3734.63     34.20 o
  -6   3   4       37.35       33.08      2.73 o
  -5   3   4       72.21       77.82      2.77 o
  -4   3   4      258.10      237.23      4.77 o
  -3   3   4     1603.63     1705.98     15.78 o
  -2   3   4      584.27      683.02      9.21 o
  -1   3   4     2500.31     2503.60     24.83 o
   0   3   4     1306.13     1345.37     12.63 o
   1   3   4       40.02       44.16      2.68 o
   2   3   4      201.82      213.44      4.62 o
   3   3   4      526.26      573.69      8.61 o
   4   3   4      592.69      647.97      9.77 o
   5   3   4      400.36      437.53      7.77 o
   6   3   4      389.77      433.56      7.63 o
   7   3   4       95.84       78.67      4.06 o
   8   3   4     1671.81     1771.88     19.31 o
   9   3   4        3.15        5.56      2.92 o
  10   3   4       21.68       19.06      3.47 o
  11   3   4       38.95       41.98      4.38 o
  12   3   4       92.32      119.57      8.76 o
  13   3   4       33.89       22.84      6.97 o
  14   3   4        0.98       -2.98      7.70 o
  15   3   4      213.35      228.01     14.49 o
  16   3   4       27.40       35.96      9.76 o
  17   3   4       49.60       41.44     10.86 o
  18   3   4       24.66       18.45     10.83 o
  19   3   4       21.42       14.17     13.28 o
 -20   4   4        0.53        8.03     10.12 o
 -19   4   4       16.69        2.12      9.68 o
 -18   4   4        1.57       -3.70     10.82 o
 -17   4   4        6.66       13.30     10.81 o
 -16   4   4        2.30        2.38      7.76 o
 -15   4   4        9.39       11.75      7.52 o
 -14   4   4        8.17       12.30      6.71 o
 -13   4   4       43.80       60.30      7.52 o
 -12   4   4      232.81      222.72      8.75 o
 -11   4   4      127.19      118.54      6.20 o
 -10   4   4       49.36       49.39      4.58 o
  -9   4   4      469.88      465.60      9.51 o
  -8   4   4       23.17       24.28      3.25 o
  -7   4   4     2023.95     1898.36     20.90 o
  -6   4   4       19.57       32.21      2.74 o
  -5   4   4      173.94      195.73      4.65 o
  -4   4   4      522.42      574.73      8.61 o
  -3   4   4      506.77      422.70      6.15 o
  -2   4   4     2240.72     2383.49     24.65 o
  -1   4   4     3477.30     3648.08     37.72 o
   0   4   4     1083.53     1175.56     16.35 o
   1   4   4      415.08      466.98     10.21 o
   2   4   4       39.26       53.64      3.00 o
   3   4   4     1532.55     1480.54     17.50 o
   4   4   4      121.08      130.98      4.64 o
   5   4   4      286.96      308.37      7.13 o
   6   4   4        1.37       -0.79      2.49 o
   7   4   4       10.11        7.04      2.87 o
   8   4   4       51.79       51.94      3.95 o
   9   4   4      140.63      129.68      5.60 o
  10   4   4       29.33       16.30      3.65 o
  11   4   4        0.34       -1.67      3.98 o
  12   4   4       89.27       80.93      8.09 o
  13   4   4       21.01       24.21      9.63 o
  14   4   4      198.60      199.84     13.41 o
  15   4   4        0.55        9.90      8.74 o
  16   4   4        0.18        9.35      9.22 o
  17   4   4        0.15        2.37      9.58 o
  18   4   4        0.05        2.16     10.32 o
 -19   5   4        0.86        8.47      9.56 o
 -18   5   4       22.70       27.89     12.69 o
 -17   5   4        0.87       -1.00     10.11 o
 -16   5   4       51.47       62.17     12.51 o
 -15   5   4       25.12       15.62      9.67 o
 -14   5   4      119.57      117.74     12.52 o
 -13   5   4        0.57       -5.36      5.36 o
 -12   5   4       39.47       36.95      5.68 o
 -11   5   4     1249.06     1205.28     19.04 o
 -10   5   4      722.65      733.35     16.30 o
  -9   5   4      447.43      453.64      9.98 o
  -8   5   4        3.18        0.78      3.02 o
  -7   5   4       12.08        7.11      2.93 o
  -6   5   4       29.87       31.73      2.99 o
  -5   5   4      786.57      741.82     10.25 o
  -4   5   4      464.47      470.90      8.18 o
  -3   5   4        1.78       -0.17      1.87 o
  -2   5   4      358.49      360.63      6.50 o
  -1   5   4     2182.18     2301.72     26.64 o
   0   5   4       50.02       40.44      3.39 o
   1   5   4      102.23      115.32      5.20 o
   2   5   4      140.32      198.24      5.38 o
   3   5   4        0.11       -2.36      2.36 o
   4   5   4      643.80      656.61     10.84 o
   5   5   4      462.53      434.76      8.99 o
   6   5   4        0.99        2.97      2.99 o
   7   5   4      386.82      375.79      8.72 o
   8   5   4       76.36       84.74      5.68 o
   9   5   4        1.19        2.52      3.70 o
  10   5   4        3.71       -2.68      4.16 o
  11   5   4      283.65      274.22     10.21 o
  12   5   4       55.04       76.68      7.08 o
  13   5   4       18.25       27.54      6.78 o
  14   5   4       99.23       96.00     11.15 o
  15   5   4       49.36       24.07     11.23 o
  16   5   4        0.01        1.75      8.72 o
  17   5   4        0.72       -6.02     12.75 o
 -18   6   4       40.26       30.89     16.68 o
 -17   6   4       41.14       28.33     11.71 o
 -16   6   4       20.42       17.92     11.06 o
 -15   6   4       25.25       23.78     10.90 o
 -14   6   4        6.81        1.07      7.44 o
 -13   6   4       34.00       12.85      7.71 o
 -12   6   4      183.47      171.09     10.76 o
 -11   6   4        0.00       -5.20      5.39 o
 -10   6   4       15.47        9.42      5.14 o
  -9   6   4      175.51      167.28      7.04 o
  -8   6   4      134.60      145.63      6.22 o
  -7   6   4      438.56      423.89      9.11 o
  -6   6   4       15.31       11.83      3.04 o
  -5   6   4      666.80      659.82     11.91 o
  -4   6   4       26.14       42.36      3.81 o
  -3   6   4      189.72      204.62      8.01 o
  -2   6   4        1.18       -0.44      2.70 o
  -1   6   4        8.23        5.64      2.67 o
   0   6   4       90.96       88.74      5.34 o
   1   6   4      242.03      250.15      6.78 o
   2   6   4       18.22       23.89      3.54 o
   3   6   4      604.50      620.19     11.56 o
   4   6   4       18.23       20.23      4.56 o
   5   6   4       10.67       -0.72      3.81 o
   6   6   4      231.52      221.90      8.19 o
   7   6   4      872.05      910.50     15.58 o
   8   6   4       72.00       74.03      6.93 o
   9   6   4       35.46       39.17      6.30 o
  10   6   4      149.54      170.44      9.29 o
  11   6   4       85.99       86.70      7.40 o
  12   6   4       58.98       40.70      6.70 o
  13   6   4        5.52       -4.84      6.72 o
  14   6   4        5.94       -7.98      7.98 o
  15   6   4       38.16       30.32     17.50 o
  16   6   4       19.48       12.82     14.45 o
  17   6   4       37.28       40.28     31.94 o
 -17   7   4        0.03        2.05     16.06 o
 -16   7   4        5.37        3.85     10.82 o
 -15   7   4       54.39       51.63     10.23 o
 -14   7   4       20.18       36.19      9.10 o
 -13   7   4      151.01      163.05     13.45 o
 -12   7   4       19.94       13.49      7.43 o
 -11   7   4      262.50      253.36     12.25 o
 -10   7   4        5.61       15.30      8.83 o
  -9   7   4      460.87      458.63     14.59 o
  -8   7   4        5.35       -1.21      5.44 o
  -7   7   4      829.39      832.80     17.19 o
  -6   7   4      766.76      760.99     15.84 o
  -5   7   4        4.41        0.48      3.65 o
  -4   7   4      464.90      450.33     10.23 o
  -3   7   4      552.69      570.50     12.85 o
  -2   7   4     1704.00     1701.09     25.16 o
  -1   7   4      296.29      287.35      9.32 o
   0   7   4      183.81      192.52      7.92 o
   1   7   4        3.61        2.73      3.43 o
   2   7   4      909.47      934.96     15.37 o
   3   7   4       93.17       84.93      6.07 o
   4   7   4       12.71       13.35      5.22 o
   5   7   4     3048.93     3038.09     50.58 o
   6   7   4      114.69      140.22      7.91 o
   7   7   4      453.59      518.66     13.87 o
   8   7   4      537.99      518.50     16.26 o
   9   7   4      142.38      126.92      9.84 o
  10   7   4        8.36        3.47      6.85 o
  11   7   4       15.66       12.29      9.28 o
  12   7   4        2.65       -7.98      7.98 o
  13   7   4       47.83       35.64     14.54 o
  14   7   4        0.02        4.74     13.96 o
  15   7   4        4.36       13.41     14.51 o
  16   7   4       10.68       27.14     16.45 o
 -16   8   4       62.09       87.63     18.79 o
 -15   8   4        9.27      -11.47     15.37 o
 -14   8   4        5.66        3.78      9.72 o
 -13   8   4       72.71       92.67     11.33 o
 -12   8   4      236.57      265.31     14.90 o
 -11   8   4        9.75       10.50      7.39 o
 -10   8   4      686.61      681.05     25.73 o
  -9   8   4        0.68       -5.75      5.75 o
  -8   8   4      169.91      177.67     10.22 o
  -7   8   4       21.23        8.24      5.88 o
  -6   8   4      298.04      326.78     11.99 o
  -5   8   4       17.17        6.13      5.33 o
  -4   8   4      370.79      359.51     12.17 o
  -3   8   4       14.19        7.38      5.53 o
  -2   8   4       78.31      106.49      8.68 o
  -1   8   4        0.47       -0.51      5.95 o
   0   8   4       13.76        7.92      5.63 o
   1   8   4      119.28       98.75      7.84 o
   2   8   4       43.12       27.99      6.67 o
   3   8   4      389.21      368.19     12.97 o
   4   8   4      681.16      643.20     16.82 o
   5   8   4      316.69      277.60     11.78 o
   6   8   4      446.17      464.92     15.28 o
   7   8   4       56.28       51.02      8.10 o
   8   8   4      289.18      292.28     13.25 o
   9   8   4        8.63       -0.51      7.89 o
  10   8   4      162.90      207.83     14.70 o
  11   8   4       85.08       81.39     13.62 o
  12   8   4        0.93       -3.66     12.51 o
  13   8   4        9.58       33.35     15.28 o
  14   8   4       30.61       49.81     20.27 o
 -15   9   4       23.00       14.32     14.67 o
 -14   9   4       56.75       58.49     16.31 o
 -13   9   4       56.63       52.45     16.30 o
 -12   9   4        7.83       18.06     13.90 o
 -11   9   4       12.35       22.50     10.39 o
 -10   9   4        0.51       13.35      9.21 o
  -9   9   4        0.00       -0.65      6.65 o
  -8   9   4        5.53       -6.07      6.07 o
  -7   9   4       16.78       22.35     10.07 o
  -6   9   4       15.72       11.69      6.34 o
  -5   9   4       43.31       44.49      7.24 o
  -4   9   4       42.45       48.80      7.31 o
  -3   9   4       63.27       55.64      7.42 o
  -2   9   4        5.70       16.48      6.20 o
  -1   9   4       85.27      100.89     13.95 o
   0   9   4      110.35      129.01      9.00 o
   1   9   4        9.66       -0.67      5.99 o
   2   9   4      154.60      137.49     10.72 o
   3   9   4       94.36      105.55     10.08 o
   4   9   4        3.83       -2.12      6.91 o
   5   9   4       21.24       25.85      8.27 o
   6   9   4       75.41       69.96      9.96 o
   7   9   4        7.47        3.49      8.15 o
   8   9   4       18.79       31.28      9.48 o
   9   9   4        9.89        7.49      9.02 o
  10   9   4        0.24      -10.05     10.05 o
  11   9   4        1.84        1.36     11.77 o
  12   9   4       83.55       97.97     19.49 o
  13   9   4       11.50        2.70     15.50 o
 -13  10   4        0.80        5.93     14.80 o
 -12  10   4        0.82       -1.57     13.83 o
 -11  10   4       15.29       11.10     18.17 o
 -10  10   4      130.51      211.71     20.73 o
  -9  10   4        4.14       18.22     13.19 o
  -8  10   4      236.99      269.30     74.55 o
  -7  10   4       19.13       11.19      8.51 o
  -6  10   4        2.22        2.05      7.97 o
  -5  10   4        9.54       12.51      7.84 o
  -4  10   4        3.43       14.96      7.93 o
  -3  10   4        0.15       10.64      7.53 o
  -2  10   4        0.07        1.68      7.24 o
  -1  10   4       66.84       81.62      9.84 o
   0  10   4       16.68       10.77      8.03 o
   1  10   4       84.99       93.58     10.66 o
   2  10   4       31.54       28.07      8.86 o
   3  10   4       15.55       11.51      9.08 o
   4  10   4        0.19        5.35      8.02 o
   5  10   4        2.07       -4.09      7.84 o
   6  10   4        1.44        9.27      8.92 o
   7  10   4        1.60       -6.31      9.14 o
   8  10   4        0.11       -2.38     10.63 o
   9  10   4       86.34       91.78     17.96 o
  10  10   4        1.78       -1.95     23.69 o
  11  10   4       10.41        5.00     14.95 o
 -10  11   4        2.78      -13.18     13.18 o
  -9  11   4       14.35      -11.58     13.33 o
  -8  11   4        4.74      -19.36     49.67 o
  -7  11   4       87.59       94.33     16.91 o
  -6  11   4       53.31       65.73     20.95 o
  -5  11   4        4.36       -0.94     13.22 o
  -4  11   4        1.16      -10.02     10.02 o
  -3  11   4       26.48        4.02     14.44 o
  -2  11   4       23.10       15.56     11.13 o
  -1  11   4        0.75        8.99     10.52 o
   0  11   4        7.74       -3.20     10.30 o
   1  11   4       17.37       18.02     10.85 o
   2  11   4        5.03       10.41     10.65 o
   3  11   4        5.93        5.64     11.77 o
   4  11   4      142.80      196.27     17.21 o
   5  11   4        0.75      -10.89     10.89 o
   6  11   4        0.91       -7.72     11.06 o
   7  11   4       21.84       36.24     16.01 o
   8  11   4       28.48       49.89     18.03 o
   9  11   4       31.91       21.63     34.95 o
  -7  12   4       45.41       66.45     17.22 o
  -6  12   4       30.10       55.68     17.40 o
  -5  12   4        4.75       11.06     14.83 o
  -4  12   4       58.33      100.95     34.84 o
  -3  12   4       39.89       33.03     23.77 o
  -2  12   4       15.38        9.23     25.15 o
  -1  12   4       54.81       53.51     16.70 o
   0  12   4       41.36       79.25     17.40 o
   1  12   4       91.22      114.76     18.85 o
   2  12   4        0.80       -3.57     14.20 o
   3  12   4       14.88        9.76     35.07 o
   4  12   4        0.20        7.73     14.17 o
   5  12   4       30.46       24.83     16.95 o
 -21   0   5        2.27       16.20     16.09 o
 -19   0   5       11.15       10.94     13.85 o
 -17   0   5      101.17       68.20     11.96 o
 -15   0   5       10.31       10.40      8.13 o
 -13   0   5      577.40      607.65     18.25 o
 -11   0   5      246.74      226.24     10.22 o
  -9   0   5      122.36      114.12      6.18 o
  -7   0   5     1239.92     1258.00     21.76 o
  -5   0   5    32512.68    33806.57    426.40 o
  -3   0   5     7867.73     7587.90     98.11 o
  -1   0   5    83822.30    85587.21   1088.88 o
   1   0   5      361.90      332.97      7.18 o
   3   0   5      289.91      287.07      7.65 o
   5   0   5      345.03      318.44      8.53 o
   7   0   5      746.80      714.68     13.68 o
   9   0   5      222.14      181.87      8.40 o
  11   0   5     1994.47     1886.56     32.50 o
  13   0   5        6.87       -1.67      8.53 o
  15   0   5        0.76       -0.68     12.01 o
  17   0   5        5.48        0.24     13.24 o
  19   0   5        0.52        7.14     15.79 o
 -21   1   5       38.23       23.06     18.25 o
 -20   1   5        0.16       -4.79      8.22 o
 -19   1   5       63.68       65.79     10.24 o
 -18   1   5        0.09        4.28      7.60 o
 -17   1   5      147.89      152.77     10.08 o
 -16   1   5      184.35      177.67     13.38 o
 -15   1   5       86.07       87.41     10.70 o
 -14   1   5       43.59       51.31      5.39 o
 -13   1   5     1268.25     1206.55     17.55 o
 -12   1   5      264.99      313.60      7.96 o
 -11   1   5        2.36        5.51      3.30 o
 -10   1   5      426.91      434.88      8.71 o
  -9   1   5     1324.00     1365.77     17.89 o
  -8   1   5        3.01        2.47      2.49 o
  -7   1   5     9135.59     9265.89     86.35 o
  -6   1   5     2074.58     2095.77     22.31 o
  -5   1   5     1980.88     2064.93     21.43 o
  -4   1   5        1.87        1.29      1.17 o
  -3   1   5    24343.80    25511.54    243.71 o
  -2   1   5      173.99      201.58      3.33 o
  -1   1   5     2391.99     2464.34     25.50 o
   0   1   5      700.54      693.51      8.46 o
   1   1   5       24.68       18.74      1.32 o
   2   1   5       70.13       68.89      2.29 o
   3   1   5     5486.91     5476.88     46.71 o
   4   1   5       27.97       31.29      2.29 o
   5   1   5      282.85      373.66      6.63 o
   6   1   5       34.76       34.22      2.88 o
   7   1   5       20.47       33.46      3.78 o
   8   1   5        0.71        3.62      2.62 o
   9   1   5      546.17      504.37      9.70 o
  10   1   5       76.47       86.27      5.10 o
  11   1   5      750.06      693.27     15.23 o
  12   1   5        0.07        5.81      4.43 o
  13   1   5       16.28        8.80      6.11 o
  14   1   5        0.17       -6.82      6.82 o
  15   1   5      366.20      349.77     16.97 o
  16   1   5       51.56       40.10     10.14 o
  17   1   5        0.01        1.09      9.39 o
  18   1   5       44.61       24.19     15.06 o
  19   1   5        1.03        7.97     11.18 o
 -21   2   5       32.04       39.58     11.76 o
 -20   2   5        1.87       -9.26      9.26 o
 -19   2   5        1.54        9.97      8.18 o
 -18   2   5       66.72       74.78     10.22 o
 -17   2   5        0.63       -7.41      7.41 o
 -16   2   5       20.21       22.22      8.24 o
 -15   2   5       82.07      103.61     10.07 o
 -14   2   5       44.58       38.88      5.73 o
 -13   2   5        1.83        2.83      3.46 o
 -12   2   5       58.20       69.21      4.75 o
 -11   2   5       50.83       52.23      4.03 o
 -10   2   5       95.64      109.02      4.96 o
  -9   2   5        4.86        6.05      2.73 o
  -8   2   5     1816.56     1796.35     19.92 o
  -7   2   5      159.51      151.95      4.43 o
  -6   2   5        7.62       12.36      2.05 o
  -5   2   5      217.88      222.80      4.08 o
  -4   2   5     1218.20     1250.50     12.27 o
  -3   2   5      638.79      661.82      6.93 o
  -2   2   5     1654.13     1612.62     25.60 o
  -1   2   5      109.75      115.09      4.99 o
   0   2   5      390.15      374.46      5.61 o
   1   2   5     6745.07     6616.48     61.26 o
   2   2   5      193.47      191.55      4.11 o
   3   2   5     1435.85     1491.06     15.95 o
   4   2   5      981.80     1086.87     12.44 o
   5   2   5     5234.20     5472.88     48.15 o
   6   2   5      931.02     1076.41     13.38 o
   7   2   5       55.76       49.09      3.60 o
   8   2   5      220.56      198.81      6.08 o
   9   2   5      120.48      121.14      5.56 o
  10   2   5        3.13        0.91      2.90 o
  11   2   5      153.46      150.14      6.55 o
  12   2   5       13.04       13.09      4.67 o
  13   2   5       61.74       34.25      7.26 o
  14   2   5       45.82       38.58      8.86 o
  15   2   5       24.37       16.99      8.89 o
  16   2   5       15.21       23.75      9.86 o
  17   2   5       17.85       34.70     10.11 o
  18   2   5        0.26       -9.33      9.33 o
  19   2   5        0.97       -9.88      9.88 o
 -20   3   5        4.17       -9.08      9.08 o
 -19   3   5       50.47       44.66     10.90 o
 -18   3   5        2.43       -6.52      9.93 o
 -17   3   5      106.39      107.54     11.69 o
 -16   3   5      135.14      148.74     12.11 o
 -15   3   5       37.67       29.04      7.89 o
 -14   3   5        0.31       -7.91      7.91 o
 -13   3   5      543.78      492.04     11.74 o
 -12   3   5      814.38      823.84     14.66 o
 -11   3   5       66.45       76.72      4.93 o
 -10   3   5     1666.38     1624.30     19.84 o
  -9   3   5     3101.07     3170.90     30.61 o
  -8   3   5      246.90      222.88      8.03 o
  -7   3   5      926.76      918.70     10.65 o
  -6   3   5      338.83      361.02      5.60 o
  -5   3   5     2768.88     3102.69     29.60 o
  -4   3   5       45.11       72.89      2.33 o
  -3   3   5      299.57      345.73      5.36 o
  -2   3   5      160.57      159.94      4.38 o
  -1   3   5      908.83     1036.29     16.48 o
   0   3   5        1.21        2.83      1.58 o
   1   3   5     1690.35     1766.86     18.83 o
   2   3   5        0.12        0.53      1.60 o
   3   3   5       14.15       16.86      2.10 o
   4   3   5      856.31      855.34     11.86 o
   5   3   5      454.73      486.61      7.82 o
   6   3   5       82.64       81.21      3.86 o
   7   3   5     1265.36     1349.76     15.59 o
   8   3   5      298.26      276.85      7.17 o
   9   3   5      819.59      819.45     12.95 o
  10   3   5        1.24        3.51      3.33 o
  11   3   5      313.66      266.06      8.30 o
  12   3   5      139.99      143.64      9.39 o
  13   3   5       19.53       12.13      6.73 o
  14   3   5        5.69        4.53      7.71 o
  15   3   5       70.85       71.01     10.36 o
  16   3   5        1.20       -4.08      8.64 o
  17   3   5        0.17       -8.89      8.89 o
  18   3   5       46.09       74.07     12.90 o
 -20   4   5        0.26       10.87     12.13 o
 -19   4   5        0.77        9.30     11.26 o
 -18   4   5       98.62      129.12     19.17 o
 -17   4   5       56.63       45.68     12.56 o
 -16   4   5        1.38       -8.50      8.50 o
 -15   4   5       32.57       24.93      7.72 o
 -14   4   5      137.36      123.98     11.55 o
 -13   4   5       18.54       16.62      5.25 o
 -12   4   5       10.73       11.54      4.24 o
 -11   4   5        2.63        1.80      3.35 o
 -10   4   5       54.49       59.67      4.47 o
  -9   4   5       12.40        9.40      3.14 o
  -8   4   5     1083.62     1089.26     14.24 o
  -7   4   5        3.52        2.49      2.33 o
  -6   4   5     1887.87     1817.95     19.43 o
  -5   4   5      375.44      388.16      6.99 o
  -4   4   5     4185.92     4482.43     43.27 o
  -3   4   5       80.29       76.24      3.01 o
  -2   4   5      745.08      685.47      9.25 o
  -1   4   5     1299.45     1483.94     16.45 o
   0   4   5      324.02      340.08      5.98 o
   1   4   5     3714.61     3882.78     41.33 o
   2   4   5       64.67       70.28      3.60 o
   3   4   5      251.42      311.44      5.98 o
   4   4   5      536.70      474.38      7.91 o
   5   4   5      426.71      437.74      8.24 o
   6   4   5      187.21      189.32      5.42 o
   7   4   5        0.82       -0.86      2.54 o
   8   4   5      409.89      446.13      8.92 o
   9   4   5       60.54       58.52      4.31 o
  10   4   5        8.43       -3.32      3.46 o
  11   4   5       87.09       78.97      7.22 o
  12   4   5        9.38        4.86      5.80 o
  13   4   5      117.56       91.67      9.39 o
  14   4   5       43.09       16.38      9.95 o
  15   4   5       34.69       12.29     11.49 o
  16   4   5        0.06       -3.96      8.56 o
  17   4   5       16.05       20.21      9.83 o
  18   4   5        3.57        7.35     10.37 o
 -19   5   5       10.62        7.78     11.98 o
 -18   5   5        0.99        7.91     13.69 o
 -17   5   5       83.79       67.54     13.11 o
 -16   5   5        4.34       14.89     11.47 o
 -15   5   5       60.43       75.79     12.05 o
 -14   5   5      217.47      215.56     15.27 o
 -13   5   5      660.70      675.39     23.39 o
 -12   5   5      251.92      224.95      8.40 o
 -11   5   5        1.48       -2.22      3.85 o
 -10   5   5     1776.88     1713.61     22.77 o
  -9   5   5        2.04        0.82      3.20 o
  -8   5   5      345.28      310.09      7.65 o
  -7   5   5        0.26       -0.41      2.56 o
  -6   5   5     2119.59     2119.48     31.06 o
  -5   5   5      196.00      188.34      4.78 o
  -4   5   5     1622.42     1586.10     18.54 o
  -3   5   5      455.83      473.12      7.73 o
  -2   5   5     1377.53     1583.20     19.70 o
  -1   5   5       53.06       60.00      3.50 o
   0   5   5     2898.96     3015.93     33.65 o
   1   5   5       92.79      120.00      4.71 o
   2   5   5      506.40      479.99      8.35 o
   3   5   5      279.12      289.70      6.76 o
   4   5   5      981.73      953.96     13.79 o
   5   5   5      829.45      841.11     13.21 o
   6   5   5      267.14      272.33      7.06 o
   7   5   5       53.68       50.73      4.40 o
   8   5   5      447.23      455.77     11.73 o
   9   5   5        0.09       -1.75      3.92 o
  10   5   5       13.74        5.71      4.17 o
  11   5   5      120.97       95.77      7.33 o
  12   5   5      122.96      166.06     13.78 o
  13   5   5       14.48        8.41      7.64 o
  14   5   5       61.59       65.85     10.50 o
  15   5   5       73.98      105.03     13.56 o
  16   5   5       10.25        3.53      9.14 o
  17   5   5        3.03        2.62     12.47 o
 -19   6   5       29.82       30.50     17.82 o
 -18   6   5       34.06       44.21     17.04 o
 -17   6   5       33.86       28.64     13.56 o
 -16   6   5       28.60       20.84     10.94 o
 -15   6   5        7.95        3.13      9.37 o
 -14   6   5      107.36      101.18     12.66 o
 -13   6   5      245.21      259.99     23.52 o
 -12   6   5       90.20       85.15      8.71 o
 -11   6   5      512.75      502.03     13.47 o
 -10   6   5      497.29      494.08     12.50 o
  -9   6   5      575.63      575.78     12.98 o
  -8   6   5     1728.67     1721.99     24.24 o
  -7   6   5      861.87      844.06     16.27 o
  -6   6   5       74.66       78.87      4.59 o
  -5   6   5       93.32       86.64      6.36 o
  -4   6   5        1.03        2.04      3.25 o
  -3   6   5        2.14        0.07      2.64 o
  -2   6   5      516.47      532.33     11.20 o
  -1   6   5       20.13       18.81      3.81 o
   0   6   5      137.06      152.86      6.38 o
   1   6   5       24.74       28.60      4.24 o
   2   6   5      962.17      921.73     14.38 o
   3   6   5       74.91       63.71      5.10 o
   4   6   5        8.63       17.09      3.99 o
   5   6   5     1459.93     1404.24     20.69 o
   6   6   5        6.79        7.02      4.22 o
   7   6   5      357.87      323.64      8.98 o
   8   6   5       74.15       84.29      6.22 o
   9   6   5       92.09       75.96      6.38 o
  10   6   5       21.95       18.06      5.41 o
  11   6   5      216.74      229.69     17.62 o
  12   6   5       37.89       49.21      8.52 o
  13   6   5       18.95       23.65     10.53 o
  14   6   5        1.00       -2.43     10.27 o
  15   6   5       36.86       44.23     17.54 o
  16   6   5      135.34      188.78     23.11 o
 -18   7   5        8.42       16.39     27.97 o
 -17   7   5       16.17       19.83     12.42 o
 -16   7   5       32.94       62.51     13.04 o
 -15   7   5        0.06        6.47     10.27 o
 -14   7   5       22.50       30.90      9.16 o
 -13   7   5       24.06       11.89     13.55 o
 -12   7   5       43.86       31.80     10.18 o
 -11   7   5        0.15        4.25      6.31 o
 -10   7   5      798.87      773.02     24.91 o
  -9   7   5      467.15      464.19     14.44 o
  -8   7   5     1923.39     1864.57     29.16 o
  -7   7   5       22.46       45.43      7.23 o
  -6   7   5      329.41      348.39     15.19 o
  -5   7   5      602.55      596.57     13.42 o
  -4   7   5      323.38      305.41      9.68 o
  -3   7   5       44.93       40.81      5.08 o
  -2   7   5       24.38       35.87      5.06 o
  -1   7   5      672.99      665.17     16.20 o
   0   7   5      584.10      579.25     13.03 o
   1   7   5      107.23      106.40      6.56 o
   2   7   5      182.95      171.84      7.93 o
   3   7   5     1240.52     1231.63     23.11 o
   4   7   5     3268.54     3175.09     46.09 o
   5   7   5      311.02      301.60     12.40 o
   6   7   5        0.19       -5.70      5.70 o
   7   7   5      118.28      121.39      9.33 o
   8   7   5        1.10        4.08      6.42 o
   9   7   5        8.90       -4.56      6.25 o
  10   7   5      122.00      160.36     11.64 o
  11   7   5       64.23       44.27      9.89 o
  12   7   5       12.46       15.41      9.10 o
  13   7   5        2.20       -6.43     12.61 o
  14   7   5        0.01      -14.76     14.76 o
  15   7   5        2.75        4.39     14.37 o
 -16   8   5       47.24       26.73     12.39 o
 -15   8   5        0.31       -1.03     10.42 o
 -14   8   5        9.93        4.67     13.30 o
 -13   8   5       14.20       -0.13      8.34 o
 -12   8   5       68.44       69.09      9.92 o
 -11   8   5       45.66       58.49      9.28 o
 -10   8   5        0.25        8.96      6.79 o
  -9   8   5      342.86      407.45     18.86 o
  -8   8   5       72.06       55.12      7.55 o
  -7   8   5        6.82       16.90      5.96 o
  -6   8   5        0.00       -4.84      4.84 o
  -5   8   5        2.17       -0.29      5.23 o
  -4   8   5       16.78       11.99      5.58 o
  -3   8   5      105.52       99.35      7.57 o
  -2   8   5       26.99       17.88      5.63 o
  -1   8   5      547.20      582.66     16.42 o
   0   8   5      304.09      271.29     11.17 o
   1   8   5        1.27       -5.14      5.14 o
   2   8   5       69.52       70.67      8.48 o
   3   8   5        5.27        3.28      5.98 o
   4   8   5      314.39      306.60     12.22 o
   5   8   5       28.18       33.41      7.01 o
   6   8   5        2.55        6.22      6.55 o
   7   8   5      698.43      716.82     19.45 o
   8   8   5        0.10        3.52      7.11 o
   9   8   5       23.09       19.29     11.49 o
  10   8   5        4.48       -0.15      9.89 o
  11   8   5       35.50       20.31     11.93 o
  12   8   5       18.62        7.18     13.28 o
  13   8   5      121.75      122.17     19.76 o
  14   8   5       26.11       52.02     37.69 o
 -15   9   5        0.93       -6.44     14.05 o
 -14   9   5       22.95       36.90     15.71 o
 -13   9   5       60.22       87.53     16.95 o
 -12   9   5       52.22       71.81     15.66 o
 -11   9   5        0.53       -1.05      8.13 o
 -10   9   5        4.41       -0.27      8.75 o
  -9   9   5       25.01       38.04      8.37 o
  -8   9   5       19.07       20.31      7.10 o
  -7   9   5       64.54       61.85      8.14 o
  -6   9   5       81.53       93.26     11.02 o
  -5   9   5      200.96      173.02      9.88 o
  -4   9   5      151.29      185.88     10.11 o
  -3   9   5       51.69       51.95      7.36 o
  -2   9   5        5.95        6.20      7.35 o
  -1   9   5      157.11      162.63      9.56 o
   0   9   5       24.10       12.69      6.38 o
   1   9   5        0.06       -4.22      5.89 o
   2   9   5      155.05      164.93     10.10 o
   3   9   5      410.12      400.78     14.20 o
   4   9   5      107.45      119.16     10.78 o
   5   9   5       24.09       16.90      8.18 o
   6   9   5       52.53       35.33      9.11 o
   7   9   5      109.10      114.93     11.82 o
   8   9   5        0.62       -5.13      8.18 o
   9   9   5       20.86       17.51     21.96 o
  10   9   5        1.12      -11.85     11.85 o
  11   9   5       28.38       32.44     13.41 o
  12   9   5       12.08        0.33     14.98 o
  13   9   5        2.70       18.39     16.46 o
 -13  10   5        0.92        5.27     14.23 o
 -12  10   5       25.12       28.68     26.90 o
 -11  10   5      170.41      148.62     19.52 o
 -10  10   5       14.85        5.81     12.83 o
  -9  10   5      122.23      175.09     18.41 o
  -8  10   5        8.55       12.84     12.04 o
  -7  10   5        6.44        9.70      9.41 o
  -6  10   5       12.89        4.07      7.75 o
  -5  10   5        3.72        4.91      7.36 o
  -4  10   5      102.72       88.54     10.15 o
  -3  10   5       26.75       20.26      8.16 o
  -2  10   5      134.03      144.28     11.22 o
  -1  10   5       30.66       33.65      8.40 o
   0  10   5       93.50       82.82     10.02 o
   1  10   5       42.65       76.13      9.78 o
   2  10   5       26.88       31.16      8.98 o
   3  10   5       11.38       -5.77      7.93 o
   4  10   5       11.56       28.30      9.10 o
   5  10   5       29.64       28.74      9.29 o
   6  10   5        5.17       -6.63      9.36 o
   7  10   5       13.15       12.44      9.70 o
   8  10   5       23.16       13.80     14.19 o
   9  10   5       38.78       12.32     14.80 o
  10  10   5       12.54       35.61     16.53 o
  11  10   5       10.29        1.48     15.11 o
 -10  11   5       36.77       24.23     15.01 o
  -9  11   5       17.13       21.55     14.40 o
  -8  11   5       55.11       48.64     28.69 o
  -7  11   5       17.76       35.70     14.62 o
  -6  11   5        0.22       -6.42     20.63 o
  -5  11   5        4.32        9.05     12.87 o
  -4  11   5        2.73        0.73     10.11 o
  -3  11   5        4.29        4.13     10.32 o
  -2  11   5       94.53       95.07     13.59 o
  -1  11   5        0.50       -5.16     10.04 o
   0  11   5        5.73        5.06     10.59 o
   1  11   5        4.43       13.43     10.85 o
   2  11   5        4.78        8.98     10.88 o
   3  11   5       90.58      117.26     14.88 o
   4  11   5       63.44       86.28     14.38 o
   5  11   5        4.59      -13.17     13.54 o
   6  11   5       59.87       83.77     17.77 o
   7  11   5        8.56       13.01     14.76 o
   8  11   5       22.69       24.66     16.36 o
  -7  12   5        0.36       -2.97     14.42 o
  -6  12   5       28.33       26.56     15.77 o
  -5  12   5        8.41      -13.47     13.47 o
  -4  12   5        6.89       13.33     21.58 o
  -3  12   5       11.04       -8.56     14.47 o
  -2  12   5       17.57       28.42     16.26 o
  -1  12   5      104.80      142.87     27.30 o
   0  12   5       46.60       45.41     16.19 o
   1  12   5        6.32        4.77     14.52 o
   2  12   5       26.83        4.90     15.34 o
   3  12   5       42.08       52.49     34.20 o
   4  12   5       43.91       20.60     15.71 o
 -20   0   6       38.00       32.56     22.10 o
 -18   0   6      112.88      139.43     14.94 o
 -16   0   6     1091.07     1067.96     38.19 o
 -14   0   6     1390.66     1303.66     29.03 o
 -12   0   6      432.32      381.76     20.07 o
 -10   0   6      576.90      602.14     13.84 o
  -8   0   6     2012.52     2184.97     36.54 o
  -6   0   6    11109.99    11259.49    146.04 o
  -4   0   6    14460.95    15114.75    192.75 o
  -2   0   6    13004.76    13271.27    169.19 o
   0   0   6      677.93      659.61     11.34 o
   2   0   6     3220.80     3031.78     42.74 o
   4   0   6     3905.18     3696.72     52.69 o
   6   0   6     1202.75     1279.62     23.75 o
   8   0   6     1454.40     1449.96     24.85 o
  10   0   6      256.18      248.63     10.58 o
  12   0   6     1479.86     1446.09     52.41 o
  14   0   6       59.70       68.55     14.25 o
  16   0   6      231.88      207.66     21.74 o
  18   0   6        2.06        1.48     14.31 o
 -21   1   6       37.54       35.15     12.13 o
 -20   1   6        8.91       19.84      9.02 o
 -19   1   6       12.11        5.04      7.86 o
 -18   1   6      187.91      198.08     11.59 o
 -17   1   6       33.18       35.71      8.13 o
 -16   1   6      169.12      169.09     10.86 o
 -15   1   6      359.56      404.82     14.28 o
 -14   1   6     1471.85     1457.50     22.00 o
 -13   1   6      160.97      183.28      6.85 o
 -12   1   6      697.08      691.65     12.23 o
 -11   1   6      134.00      136.70      5.90 o
 -10   1   6     1194.31     1266.64     17.29 o
  -9   1   6      673.66      698.54     11.30 o
  -8   1   6     8085.10     8144.54     77.14 o
  -7   1   6     2112.72     2181.66     23.70 o
  -6   1   6      163.87      185.73      4.69 o
  -5   1   6     1525.27     1504.02     17.51 o
  -4   1   6     1922.74     2023.78     21.90 o
  -3   1   6    19493.32    19479.26    186.71 o
  -2   1   6      108.56      141.23      3.40 o
  -1   1   6       38.29       44.84      1.67 o
   0   1   6     3963.69     3849.47     38.75 o
   1   1   6     1589.29     1552.45     16.36 o
   2   1   6        0.33        1.23      1.22 o
   3   1   6        6.71       12.43      1.83 o
   4   1   6      414.01      431.17      6.87 o
   5   1   6     3036.85     3104.52     29.35 o
   6   1   6       53.41       46.85      3.20 o
   7   1   6       25.58       31.66      3.09 o
   8   1   6      204.87      185.69      6.16 o
   9   1   6        0.01       -1.76      2.77 o
  10   1   6     1710.30     1642.62     20.72 o
  11   1   6      130.58      138.77      6.87 o
  12   1   6      246.95      218.59      9.45 o
  13   1   6      138.95      143.16     11.15 o
  14   1   6        1.03       -3.40      8.78 o
  15   1   6       41.87       35.35     18.34 o
  16   1   6      107.91      120.28     13.38 o
  17   1   6       24.76       32.02     10.89 o
  18   1   6       10.16        1.54     10.16 o
 -21   2   6        0.79       11.09     10.79 o
 -20   2   6       22.53       30.54     12.58 o
 -19   2   6       85.68       97.03     12.94 o
 -18   2   6       16.93        2.83     10.53 o
 -17   2   6      221.26      228.40     14.06 o
 -16   2   6       44.95       59.98      9.15 o
 -15   2   6       10.47       -2.81      6.54 o
 -14   2   6        2.99       -2.83      4.52 o
 -13   2   6      347.01      367.50      9.22 o
 -12   2   6       14.61       15.87      3.70 o
 -11   2   6       71.75       67.84      4.59 o
 -10   2   6      101.50       99.11      4.71 o
  -9   2   6     1575.57     1628.66     18.97 o
  -8   2   6       24.61       37.09      3.13 o
  -7   2   6     3075.70     3183.45     30.91 o
  -6   2   6      109.50      118.87      3.61 o
  -5   2   6       11.47        5.87      1.44 o
  -4   2   6       61.02       79.87      2.36 o
  -3   2   6       91.68      108.95      3.05 o
  -2   2   6     1669.07     1638.25     31.96 o
  -1   2   6      650.93      627.14     10.10 o
   0   2   6      840.60      856.84      9.94 o
   1   2   6       19.37       10.91      1.29 o
   2   2   6     2092.58     2198.05     21.58 o
   3   2   6      604.72      685.13      9.20 o
   4   2   6      571.23      552.33      8.47 o
   5   2   6     1559.37     1759.86     18.73 o
   6   2   6        6.05       16.97      2.65 o
   7   2   6       61.09       67.39      4.43 o
   8   2   6      267.58      286.20      8.52 o
   9   2   6       45.56       46.72      4.10 o
  10   2   6      132.04      130.89      6.89 o
  11   2   6      230.03      236.12      8.31 o
  12   2   6        0.04       -0.60      5.22 o
  13   2   6       33.52       19.16      7.01 o
  14   2   6       91.20      104.51     11.05 o
  15   2   6       17.84       13.40     10.58 o
  16   2   6        0.34        8.70      9.10 o
  17   2   6       60.75       41.71     10.94 o
  18   2   6        2.77        4.98     10.51 o
 -21   3   6       79.39      110.03     29.04 o
 -20   3   6        0.15        8.14      9.54 o
 -19   3   6        2.69       10.61     16.71 o
 -18   3   6       34.01       37.28     11.87 o
 -17   3   6       30.15       41.55      9.72 o
 -16   3   6        0.33       16.16      7.81 o
 -15   3   6        2.37       -1.12      6.54 o
 -14   3   6      219.36      175.80      9.78 o
 -13   3   6       17.81       21.06      4.75 o
 -12   3   6       57.60       49.95      4.98 o
 -11   3   6     1109.88     1013.48     14.74 o
 -10   3   6       76.98       86.31      4.39 o
  -9   3   6     1460.76     1472.15     16.77 o
  -8   3   6       50.64       50.18      3.17 o
  -7   3   6       58.22       68.74      2.89 o
  -6   3   6      962.24      985.66     11.22 o
  -5   3   6     2947.52     3049.33     24.66 o
  -4   3   6        0.13        1.47      1.12 o
  -3   3   6      778.63      725.73     11.36 o
  -2   3   6       64.98       61.60      3.13 o
  -1   3   6       43.54       33.11      1.98 o
   0   3   6       65.43       50.95      2.53 o
   1   3   6       22.30       40.86      3.27 o
   2   3   6     1616.36     1758.92     19.31 o
   3   3   6     2518.84     2689.80     28.21 o
   4   3   6       38.63       44.76      3.61 o
   5   3   6     1628.31     1701.66     18.48 o
   6   3   6       48.67       51.18      3.57 o
   7   3   6     1027.36     1014.20     13.83 o
   8   3   6      506.04      507.92     10.10 o
   9   3   6       43.58       50.47      4.41 o
  10   3   6      529.67      465.20     10.24 o
  11   3   6       35.17       30.72      5.02 o
  12   3   6       68.24       55.47      7.67 o
  13   3   6      106.38      108.47      9.58 o
  14   3   6       24.13        8.15      8.33 o
  15   3   6        0.50       -2.02      8.30 o
  16   3   6        3.75       -8.81      8.81 o
  17   3   6        9.71        9.78     10.06 o
  18   3   6       10.01       13.35     12.24 o
 -20   4   6        0.27       -9.21     10.86 o
 -19   4   6       15.36        1.22     10.71 o
 -18   4   6       96.10      115.88     14.96 o
 -17   4   6       95.69      113.41     14.42 o
 -16   4   6      221.99      223.44     16.26 o
 -15   4   6        6.35       13.93      8.79 o
 -14   4   6      188.01      176.06     11.49 o
 -13   4   6       34.81       32.05      5.70 o
 -12   4   6       16.52       10.80      4.10 o
 -11   4   6       77.97       92.07      5.58 o
 -10   4   6      112.82      120.32      5.27 o
  -9   4   6      117.71      120.73      4.90 o
  -8   4   6        0.65        1.18      2.20 o
  -7   4   6      163.76      124.06      4.21 o
  -6   4   6      748.93      865.27     11.97 o
  -5   4   6        0.02       -1.72      1.72 o
  -4   4   6        0.55        8.71      1.59 o
  -3   4   6       89.43      147.28      4.23 o
  -2   4   6     5263.38     5808.37     75.91 o
  -1   4   6     1836.99     1867.49     21.58 o
   0   4   6       92.07       98.20      3.25 o
   1   4   6      108.86      117.66      4.19 o
   2   4   6      338.52      331.07      7.20 o
   3   4   6       31.89       29.81      2.81 o
   4   4   6       21.67       34.94      3.18 o
   5   4   6       73.28       66.28      4.12 o
   6   4   6        9.43       10.24      2.96 o
   7   4   6        4.89        4.78      2.92 o
   8   4   6        0.04       -1.06      2.98 o
   9   4   6      149.73      140.32      6.52 o
  10   4   6       37.46       25.80      5.02 o
  11   4   6      131.75      126.85      8.70 o
  12   4   6       65.39       59.83      8.05 o
  13   4   6       42.55       35.28      7.55 o
  14   4   6       25.24       22.58      8.96 o
  15   4   6       49.76       38.40     10.10 o
  16   4   6       38.61       43.55     10.78 o
  17   4   6        6.84       -6.91      9.78 o
 -19   5   6        8.84       30.13     11.91 o
 -18   5   6        1.06       10.54     15.40 o
 -17   5   6        4.13        9.74     10.99 o
 -16   5   6       52.75       53.52     11.87 o
 -15   5   6       45.85       77.78     12.14 o
 -14   5   6        0.00       -8.81      8.81 o
 -13   5   6       38.01       39.62      9.32 o
 -12   5   6       32.37       26.16      6.13 o
 -11   5   6      154.79      149.09      8.80 o
 -10   5   6      270.29      261.93      8.07 o
  -9   5   6      165.77      149.57      5.86 o
  -8   5   6      386.32      378.52      8.24 o
  -7   5   6       39.74       31.13      3.74 o
  -6   5   6        6.37        2.26      2.76 o
  -5   5   6      310.22      287.38      6.13 o
  -4   5   6        5.57        5.16      1.95 o
  -3   5   6        0.38       -1.54      1.54 o
  -2   5   6     2145.66     2320.08     24.73 o
  -1   5   6        0.05       -1.92      1.92 o
   0   5   6       13.63       14.98      2.67 o
   1   5   6     1640.52     1617.16     20.53 o
   2   5   6      666.55      703.97     11.81 o
   3   5   6      122.12      115.24      4.16 o
   4   5   6      876.47      847.87     11.88 o
   5   5   6     1069.98     1036.96     15.00 o
   6   5   6       18.96       15.32      3.34 o
   7   5   6      338.65      342.78      8.54 o
   8   5   6       42.39       45.62      4.80 o
   9   5   6      577.32      529.39     12.32 o
  10   5   6      310.22      268.72     10.30 o
  11   5   6       31.03       25.05      7.89 o
  12   5   6        8.25       10.36      6.75 o
  13   5   6       44.42       49.92     11.49 o
  14   5   6       50.32       46.03     10.30 o
  15   5   6        5.67       -2.46     10.29 o
  16   5   6       14.46       29.68     13.01 o
  17   5   6        0.01       -7.45     11.73 o
 -19   6   6       21.52       28.63     13.57 o
 -18   6   6        3.18       -0.38     11.71 o
 -17   6   6       90.51       79.89     14.04 o
 -16   6   6       13.00        5.52      9.86 o
 -15   6   6       27.00       28.61     10.41 o
 -14   6   6      353.52      361.49     19.12 o
 -13   6   6      174.86      182.82     12.06 o
 -12   6   6       71.32       57.35      8.61 o
 -11   6   6      222.42      182.23      9.58 o
 -10   6   6      514.49      501.13     13.95 o
  -9   6   6     3156.40     3119.03     43.71 o
  -8   6   6     1097.31     1059.74     17.36 o
  -7   6   6       46.98       55.73      4.65 o
  -6   6   6       58.01       51.18      4.78 o
  -5   6   6      372.30      374.47      8.37 o
  -4   6   6      345.56      357.37      8.19 o
  -3   6   6      441.02      440.85      8.66 o
  -2   6   6       86.21       85.12      5.16 o
  -1   6   6      348.99      316.50      8.69 o
   0   6   6      115.11      122.67      7.22 o
   1   6   6        8.66        0.96      3.51 o
   2   6   6     1321.03     1375.00     21.49 o
   3   6   6      249.29      252.41      6.61 o
   4   6   6       88.01       85.89      5.35 o
   5   6   6      891.81      877.69     14.01 o
   6   6   6      435.04      433.35      9.56 o
   7   6   6      417.47      411.55     10.06 o
   8   6   6        1.19       -3.98      3.98 o
   9   6   6        0.03       -4.86      4.86 o
  10   6   6      188.33      182.26      9.77 o
  11   6   6      186.45      170.96     20.21 o
  12   6   6       14.72       -4.65      8.13 o
  13   6   6      113.83      115.67     14.84 o
  14   6   6        3.26       11.45     10.39 o
  15   6   6        7.35        7.47     12.94 o
  16   6   6       19.64       17.37     29.68 o
 -18   7   6       12.52        5.96     12.53 o
 -17   7   6       34.76       45.09     13.02 o
 -16   7   6       93.17      119.25     20.74 o
 -15   7   6       29.43       26.79     10.88 o
 -14   7   6        3.92       -8.92      8.92 o
 -13   7   6      347.82      364.99     39.79 o
 -12   7   6       72.73       87.34      9.80 o
 -11   7   6      484.35      451.62     16.62 o
 -10   7   6        1.23       11.54      5.98 o
  -9   7   6        7.01        6.99      5.48 o
  -8   7   6      529.43      504.76     13.61 o
  -7   7   6      560.33      541.66     13.38 o
  -6   7   6      174.63      162.05      7.85 o
  -5   7   6      307.02      280.60      9.37 o
  -4   7   6      827.71      775.90     15.37 o
  -3   7   6      408.51      410.03     10.90 o
  -2   7   6      133.82      120.62      6.71 o
  -1   7   6       19.02       16.18      4.39 o
   0   7   6      292.10      294.85      9.56 o
   1   7   6      197.00      187.22      8.18 o
   2   7   6       26.22       17.14      5.04 o
   3   7   6      218.17      212.98      9.38 o
   4   7   6      970.54      989.01     21.03 o
   5   7   6       80.17       54.86      7.50 o
   6   7   6       68.41       54.25      9.11 o
   7   7   6      205.95      177.92     10.59 o
   8   7   6      264.75      234.83     12.16 o
   9   7   6       49.93       48.12      8.25 o
  10   7   6       11.23        1.30      7.84 o
  11   7   6        6.83       11.04      8.65 o
  12   7   6      247.22      261.50     16.67 o
  13   7   6       47.86       43.76     12.46 o
  14   7   6       29.59       21.02     15.09 o
  15   7   6       29.17        7.53     15.95 o
 -16   8   6        0.93       -8.00     10.83 o
 -15   8   6        5.59        6.02     10.30 o
 -14   8   6       11.83       18.16     10.71 o
 -13   8   6        5.76        2.86      7.77 o
 -12   8   6        4.14       13.87      7.72 o
 -11   8   6        6.27       17.01      7.79 o
 -10   8   6      553.10      571.21     18.46 o
  -9   8   6       21.26       14.98      6.42 o
  -8   8   6       95.07      102.49      8.48 o
  -7   8   6       53.75       44.48      9.54 o
  -6   8   6       37.80       39.39      6.51 o
  -5   8   6        5.23       -3.47      4.76 o
  -4   8   6        2.93        6.15      5.23 o
  -3   8   6       23.03       21.47      5.79 o
  -2   8   6      100.88      114.82      7.91 o
  -1   8   6      391.46      326.23     11.57 o
   0   8   6       17.67        2.42      5.59 o
   1   8   6       18.62       26.13      6.46 o
   2   8   6      933.48      868.31     22.08 o
   3   8   6      294.39      280.43     11.64 o
   4   8   6       23.63       28.21      6.50 o
   5   8   6       39.54       21.74      6.81 o
   6   8   6        0.04        0.61      6.35 o
   7   8   6       19.98       22.09      7.29 o
   8   8   6       32.98       37.08     12.67 o
   9   8   6        9.15       12.32      8.40 o
  10   8   6        0.01       -9.60      9.60 o
  11   8   6        1.21       -9.86      9.86 o
  12   8   6       92.35       76.71     17.28 o
  13   8   6       15.28       34.86     17.11 o
  14   8   6       41.29       37.58     17.35 o
 -15   9   6       15.58       31.40     16.39 o
 -14   9   6       29.37       22.73     15.63 o
 -13   9   6       10.74        7.84     10.85 o
 -12   9   6       14.44       22.26     10.31 o
 -11   9   6      111.57      118.16     13.65 o
 -10   9   6       99.68       88.17     10.21 o
  -9   9   6       10.47       17.11      7.63 o
  -8   9   6      117.93      117.73      9.37 o
  -7   9   6        0.29       -0.63      6.04 o
  -6   9   6      270.78      248.92     11.44 o
  -5   9   6       46.93       51.75      7.27 o
  -4   9   6       50.04       42.10      7.01 o
  -3   9   6        4.38       -1.17      6.41 o
  -2   9   6      138.03      131.98      9.05 o
  -1   9   6        0.10        1.88      7.93 o
   0   9   6      574.26      543.86     15.89 o
   1   9   6       23.31       22.12      6.72 o
   2   9   6       31.47       26.24      6.82 o
   3   9   6       33.18       40.74      7.50 o
   4   9   6      291.13      316.51     13.27 o
   5   9   6      277.13      279.82     14.68 o
   6   9   6        0.34        0.08      7.80 o
   7   9   6        2.00        6.78      8.36 o
   8   9   6       65.51       66.25     13.75 o
   9   9   6        5.85        5.28     10.82 o
  10   9   6       54.63       74.68     17.21 o
  11   9   6        8.81      -13.46     13.46 o
  12   9   6       72.15      105.77     21.62 o
 -13  10   6       53.25       72.81     17.49 o
 -12  10   6       68.68      103.37     29.84 o
 -11  10   6       66.53       66.16     17.38 o
 -10  10   6       67.89       90.20     16.09 o
  -9  10   6        9.70       15.82     12.11 o
  -8  10   6       51.38       36.26     31.58 o
  -7  10   6       10.15       -3.84     11.44 o
  -6  10   6        6.48        5.63      7.48 o
  -5  10   6        0.38       -3.89      7.21 o
  -4  10   6       55.15       58.40      9.25 o
  -3  10   6        7.87        3.85      7.60 o
  -2  10   6       52.02       50.14     15.12 o
  -1  10   6       36.25       26.18      8.55 o
   0  10   6       69.03       89.72     12.89 o
   1  10   6       21.39       31.02      8.80 o
   2  10   6       76.98       98.78     10.93 o
   3  10   6       74.98       94.01     10.91 o
   4  10   6       19.74        7.72      8.81 o
   5  10   6        0.17        1.64      8.70 o
   6  10   6        2.15       -4.27     14.72 o
   7  10   6       55.53       69.09     16.13 o
   8  10   6       88.28      119.09     22.93 o
   9  10   6       15.01       15.78     21.70 o
  10  10   6       11.35       -0.11     19.32 o
 -10  11   6       13.79        3.57     13.80 o
  -9  11   6       23.85       18.21     14.13 o
  -8  11   6       23.47       45.05     14.59 o
  -7  11   6       30.52        6.87     12.85 o
  -6  11   6       92.29      131.55     17.48 o
  -5  11   6       45.10       56.63     20.71 o
  -4  11   6        5.40       -8.04     12.24 o
  -3  11   6       53.09       55.27     14.84 o
  -2  11   6        3.44       17.06     11.11 o
  -1  11   6      117.05      113.70     14.45 o
   0  11   6       46.33       52.56     12.80 o
   1  11   6        3.00        6.18     11.11 o
   2  11   6        8.55        1.33     10.44 o
   3  11   6       12.73       22.37     13.23 o
   4  11   6        1.67       -3.52     12.81 o
   5  11   6        8.93       -5.21     12.98 o
   6  11   6        0.99        9.95     15.06 o
   7  11   6       17.14       22.35     15.45 o
   8  11   6        5.07       16.78     15.52 o
  -6  12   6       27.04       47.07     15.97 o
  -5  12   6       43.47       73.32     27.06 o
  -4  12   6        0.61        3.65     14.57 o
  -3  12   6        1.34       -2.87     13.68 o
  -2  12   6        0.67       12.27     14.21 o
  -1  12   6      108.45      158.15     24.92 o
   0  12   6        0.10        7.18     14.74 o
   1  12   6        6.63       19.08     17.58 o
   2  12   6       14.11        9.91     14.76 o
   3  12   6       11.92       35.90     16.26 o
   4  12   6        1.45       -6.39     13.53 o
 -21   0   7       89.58       56.60     17.24 o
 -19   0   7       19.83       19.94     10.71 o
 -17   0   7      414.73      467.83     25.76 o
 -15   0   7        7.64       -2.83      7.07 o
 -13   0   7       55.86       37.28      6.29 o
 -11   0   7      598.33      501.63     13.24 o
  -9   0   7      328.19      397.02     11.66 o
  -7   0   7      524.69      457.78     11.26 o
  -5   0   7      271.84      288.50     10.68 o
  -3   0   7    24332.71    25655.14    324.24 o
  -1   0   7    23005.31    23402.44    296.03 o
   1   0   7     1052.48     1020.99     16.96 o
   3   0   7     3834.97     3896.08     49.14 o
   5   0   7      353.47      371.14     10.77 o
   7   0   7     1341.04     1394.69     26.55 o
   9   0   7      975.93      996.44     31.36 o
  11   0   7     1518.25     1571.52     32.98 o
  13   0   7      740.92      766.73     31.75 o
  15   0   7        9.18      -12.23     12.23 o
  17   0   7      103.76      102.25     18.34 o
 -21   1   7        0.16       -6.53      9.89 o
 -20   1   7        1.45       -8.04      8.04 o
 -19   1   7       21.97       22.48      7.71 o
 -18   1   7       10.28       19.29      7.91 o
 -17   1   7        3.17       -6.23      6.46 o
 -16   1   7       28.06       25.65      7.28 o
 -15   1   7      209.29      227.48     11.34 o
 -14   1   7        9.70       13.53      4.78 o
 -13   1   7      254.20      254.15      9.29 o
 -12   1   7      252.70      274.51      9.55 o
 -11   1   7      334.75      316.86      8.19 o
 -10   1   7      607.80      622.39     11.09 o
  -9   1   7      210.38      235.13      6.44 o
  -8   1   7     9030.79     8987.81     84.53 o
  -7   1   7      115.74      107.30      3.84 o
  -6   1   7     8051.02     8312.25     77.34 o
  -5   1   7     1349.80     1335.25     15.06 o
  -4   1   7     2175.76     2001.45     20.59 o
  -3   1   7     5027.27     5152.96     48.21 o
  -2   1   7     1770.38     1756.31     16.68 o
  -1   1   7     1396.81     1401.11     14.74 o
   0   1   7     2537.51     2556.19     24.98 o
   1   1   7     1848.92     1890.00     19.66 o
   2   1   7     1966.47     2007.56     21.26 o
   3   1   7      819.18      832.75     11.24 o
   4   1   7     4515.70     4567.78     40.67 o
   5   1   7      346.06      305.69      6.26 o
   6   1   7      431.81      434.04      7.94 o
   7   1   7      800.70      779.02     14.44 o
   8   1   7      262.20      257.34      7.81 o
   9   1   7        8.63        4.08      2.92 o
  10   1   7     1231.07     1255.84     17.67 o
  11   1   7     1617.94     1576.04     31.63 o
  12   1   7       17.45       27.20      6.02 o
  13   1   7      118.73       99.54     10.50 o
  14   1   7       11.34       27.74     10.92 o
  15   1   7      264.98      268.35     15.75 o
  16   1   7       21.87       10.39      9.82 o
  17   1   7       35.85       57.44     12.01 o
  18   1   7       12.75       -3.60      9.88 o
 -21   2   7       38.97       46.73     12.24 o
 -20   2   7        3.67       15.38     10.16 o
 -19   2   7        3.08        4.64     11.40 o
 -18   2   7      115.74      106.41     11.98 o
 -17   2   7       16.21       18.53      8.36 o
 -16   2   7       12.21        5.58      6.46 o
 -15   2   7        9.84        7.57      5.94 o
 -14   2   7       27.53       19.76      5.26 o
 -13   2   7      124.16      113.27      6.44 o
 -12   2   7      265.81      279.52      7.92 o
 -11   2   7        4.13       16.60      3.38 o
 -10   2   7      156.73      167.08      5.63 o
  -9   2   7      893.54     1017.62     13.64 o
  -8   2   7     2360.01     2362.85     24.59 o
  -7   2   7        6.77        6.33      2.13 o
  -6   2   7       98.10       78.66      2.98 o
  -5   2   7      653.92      762.79      9.22 o
  -4   2   7       23.65       38.14      4.28 o
  -3   2   7       95.32      115.69      4.15 o
  -2   2   7      115.09      113.59      6.63 o
  -1   2   7     1744.14     1855.76     20.51 o
   0   2   7     1406.01     1381.32     14.97 o
   1   2   7      117.61      117.05      5.42 o
   2   2   7     3123.29     3361.06     33.63 o
   3   2   7      206.66      195.18      5.00 o
   4   2   7      159.23      142.00      4.68 o
   5   2   7      489.51      494.88      8.10 o
   6   2   7     1013.15     1147.66     14.39 o
   7   2   7        3.88        9.46      2.81 o
   8   2   7      357.14      339.76      7.92 o
   9   2   7      312.75      295.95      7.89 o
  10   2   7        0.04       -2.01      3.39 o
  11   2   7      291.50      289.66      9.21 o
  12   2   7       42.69       37.79      6.42 o
  13   2   7        8.60       13.58      7.75 o
  14   2   7        1.43       -4.92      7.38 o
  15   2   7       49.32       46.29     10.29 o
  16   2   7      109.75      141.46     13.90 o
  17   2   7        3.06        5.63     10.28 o
  18   2   7        0.04      -10.02     10.15 o
 -21   3   7       11.45       25.14     11.67 o
 -20   3   7        0.92       -6.00     11.71 o
 -19   3   7        0.64       -0.87     10.86 o
 -18   3   7       24.51       17.57     10.58 o
 -17   3   7        0.38       19.35     10.11 o
 -16   3   7       46.10       35.12      8.48 o
 -15   3   7        0.57       -6.25      6.25 o
 -14   3   7      227.13      209.07     10.32 o
 -13   3   7      182.66      172.86      6.93 o
 -12   3   7      203.21      195.80      6.89 o
 -11   3   7      155.50      166.17      6.08 o
 -10   3   7      653.58      615.09      9.84 o
  -9   3   7      205.04      195.43      5.39 o
  -8   3   7     1079.53     1126.01     14.02 o
  -7   3   7      353.04      326.07      6.11 o
  -6   3   7      362.50      312.87      8.80 o
  -5   3   7      377.93      383.96      5.45 o
  -4   3   7     4207.88     4438.69     42.76 o
  -3   3   7     1737.13     1932.23     32.39 o
  -2   3   7       54.84       56.12      5.11 o
  -1   3   7      727.06      732.80      9.66 o
   0   3   7     1645.85     1805.01     20.65 o
   1   3   7       27.02       33.91      2.00 o
   2   3   7      413.13      369.52      6.59 o
   3   3   7     9671.75    10343.34     90.81 o
   4   3   7     2072.98     2415.97     25.14 o
   5   3   7       45.84       43.16      3.21 o
   6   3   7       49.35       35.63      3.52 o
   7   3   7      362.31      358.06      7.90 o
   8   3   7      477.66      429.67      9.03 o
   9   3   7      148.59      157.60      6.28 o
  10   3   7      281.56      236.45      7.70 o
  11   3   7      352.21      311.65     13.42 o
  12   3   7      128.01      133.48      9.67 o
  13   3   7       25.67       24.55      8.59 o
  14   3   7      128.12      128.63     13.76 o
  15   3   7      112.68      116.19     12.16 o
  16   3   7       26.60       28.77     10.39 o
  17   3   7       29.08       24.76     10.95 o
  18   3   7       14.26       27.08     11.52 o
 -20   4   7       16.49       15.61     15.94 o
 -19   4   7       30.04       37.13     17.99 o
 -18   4   7       77.44       82.38     13.70 o
 -17   4   7       28.55       30.08     11.42 o
 -16   4   7       91.90       91.63     12.65 o
 -15   4   7      124.68      112.12     12.35 o
 -14   4   7        1.59       -5.94      5.94 o
 -13   4   7        9.72        8.57      4.56 o
 -12   4   7        2.07        5.30      3.93 o
 -11   4   7      231.98      247.39      7.76 o
 -10   4   7       45.42       46.26      5.03 o
  -9   4   7       16.67       15.70      2.89 o
  -8   4   7       25.47       21.08      3.28 o
  -7   4   7      196.05      187.29      5.00 o
  -6   4   7      169.20      209.72      5.11 o
  -5   4   7        0.27        1.93      1.81 o
  -4   4   7       16.34       13.88      2.63 o
  -3   4   7      203.85      204.09      7.04 o
  -2   4   7      151.33      231.28      5.07 o
  -1   4   7        2.41       -0.80      2.29 o
   0   4   7       11.41       22.12      1.92 o
   1   4   7      277.32      266.21      6.03 o
   2   4   7        8.02        4.60      3.03 o
   3   4   7      414.41      447.52      8.10 o
   4   4   7        0.38       -2.31      2.31 o
   5   4   7        0.04        0.33      2.65 o
   6   4   7       65.87       63.60      3.98 o
   7   4   7       29.13       32.64      3.87 o
   8   4   7      159.67      151.06      6.42 o
   9   4   7       50.65       48.15      4.93 o
  10   4   7      347.73      313.56     10.01 o
  11   4   7      161.42      123.54      8.57 o
  12   4   7       32.43       28.86      7.19 o
  13   4   7       10.19        0.08      7.36 o
  14   4   7       61.29       57.53     10.28 o
  15   4   7        6.56       12.95      9.33 o
  16   4   7        7.21       -2.91      9.06 o
  17   4   7       41.02       29.70     13.23 o
 -19   5   7       38.20       30.80     17.15 o
 -18   5   7       46.04       38.91     12.46 o
 -17   5   7      196.41      203.40     16.88 o
 -16   5   7      100.47      132.40     15.66 o
 -15   5   7      116.03      130.55     16.07 o
 -14   5   7       14.93        7.51      8.90 o
 -13   5   7       26.25       34.38      8.94 o
 -12   5   7      104.65       85.42      8.02 o
 -11   5   7        0.58       -4.10      4.10 o
 -10   5   7       26.39       15.74      4.36 o
  -9   5   7      224.40      227.22     10.94 o
  -8   5   7       66.13       53.47      4.71 o
  -7   5   7       88.74       92.88      4.83 o
  -6   5   7      915.81      974.86     14.46 o
  -5   5   7       45.16       62.32      2.72 o
  -4   5   7       40.87       68.49      3.71 o
  -3   5   7      387.60      432.46      8.09 o
  -2   5   7      106.94      101.85      5.23 o
  -1   5   7       40.59       32.73      3.66 o
   0   5   7       64.26       90.60      3.55 o
   1   5   7       51.00       57.37      5.08 o
   2   5   7      229.75      265.43      6.98 o
   3   5   7       19.49       11.80      3.27 o
   4   5   7      590.64      608.18     11.55 o
   5   5   7      532.09      526.16     11.19 o
   6   5   7      907.05      890.71     14.71 o
   7   5   7      142.02      141.47      6.54 o
   8   5   7      352.75      337.63      9.16 o
   9   5   7       75.89       71.31      7.57 o
  10   5   7       10.75        4.88      5.39 o
  11   5   7       36.45       31.68      7.03 o
  12   5   7      157.66      162.32     11.65 o
  13   5   7       21.72       20.50      8.33 o
  14   5   7      126.02      133.31     15.50 o
  15   5   7       40.39       29.83     11.99 o
  16   5   7        1.77        6.13     11.87 o
 -19   6   7        0.62      -11.86     11.86 o
 -18   6   7       27.31       21.04     12.54 o
 -17   6   7       60.63       55.68     15.18 o
 -16   6   7       24.61       -1.30     15.83 o
 -15   6   7       82.39       81.74     12.80 o
 -14   6   7        0.67       -2.77      8.75 o
 -13   6   7       41.02       36.32     12.85 o
 -12   6   7       14.55       -6.63      6.63 o
 -11   6   7      126.81      139.09      9.34 o
 -10   6   7       14.63       10.17      5.28 o
  -9   6   7      580.42      583.56     16.07 o
  -8   6   7     2017.09     1956.20     47.74 o
  -7   6   7        2.66        3.39      3.88 o
  -6   6   7      159.89      143.90      6.64 o
  -5   6   7      104.87       83.95      5.33 o
  -4   6   7       35.81       24.55      3.91 o
  -3   6   7      276.49      291.20     10.78 o
  -2   6   7      559.14      543.36     10.28 o
  -1   6   7      183.37      192.02      7.04 o
   0   6   7       27.22       19.15      4.05 o
   1   6   7      549.85      527.69     11.77 o
   2   6   7       12.00       11.18      4.28 o
   3   6   7      945.23      926.97     17.27 o
   4   6   7      197.30      196.94      7.20 o
   5   6   7       84.53       82.37      6.13 o
   6   6   7        0.46       -0.28      4.33 o
   7   6   7      129.87      134.17      7.29 o
   8   6   7        0.44       -5.38      5.38 o
   9   6   7      205.13      172.95     10.78 o
  10   6   7       14.52        4.26      7.60 o
  11   6   7       11.06        7.46      8.24 o
  12   6   7       80.59       81.75     15.74 o
  13   6   7       24.47        9.21     10.86 o
  14   6   7        2.31        1.35     10.60 o
  15   6   7       34.91       27.17     13.01 o
  16   6   7       37.32       68.83     21.26 o
 -18   7   7        0.28        3.58     11.74 o
 -17   7   7       43.53       58.34     13.46 o
 -16   7   7        3.96        2.94     10.47 o
 -15   7   7       27.98       34.07     11.16 o
 -14   7   7       41.88       24.30     10.61 o
 -13   7   7       85.57       92.57     10.48 o
 -12   7   7       73.40       78.32      9.44 o
 -11   7   7       62.12       56.35      8.22 o
 -10   7   7      116.79      141.49      9.42 o
  -9   7   7       22.38       17.69      5.63 o
  -8   7   7      572.12      552.63     13.96 o
  -7   7   7        0.43       -4.19      4.19 o
  -6   7   7      113.96      107.88      8.10 o
  -5   7   7      139.60      117.02      6.66 o
  -4   7   7      555.42      514.77     12.06 o
  -3   7   7      178.17      172.49      7.54 o
  -2   7   7      918.05      859.59     16.98 o
  -1   7   7        8.88       -1.71      4.55 o
   0   7   7      292.11      269.08      9.19 o
   1   7   7      133.21      119.03      7.74 o
   2   7   7       64.01       76.71      7.46 o
   3   7   7     1477.54     1512.05     24.82 o
   4   7   7       17.53        4.43      5.43 o
   5   7   7       34.30       30.57      6.77 o
   6   7   7        0.04       -3.86      5.79 o
   7   7   7       79.32       72.66      8.53 o
   8   7   7      379.60      371.65     20.17 o
   9   7   7      129.68      127.79     11.47 o
  10   7   7       18.56       23.76      8.94 o
  11   7   7       21.48       32.32      9.96 o
  12   7   7       38.68       41.66     10.99 o
  13   7   7      109.69      138.66     16.26 o
  14   7   7        3.14      -10.14     14.20 o
  15   7   7       33.07       41.00     17.03 o
 -16   8   7        0.11        4.23     11.15 o
 -15   8   7        8.92       17.98     11.12 o
 -14   8   7       27.53        7.95     10.67 o
 -13   8   7       47.29       58.11     10.13 o
 -12   8   7       67.38       71.93     10.06 o
 -11   8   7        0.92        4.78      6.76 o
 -10   8   7       19.78       16.45      9.16 o
  -9   8   7      351.27      349.96     14.02 o
  -8   8   7      115.85      104.85      8.52 o
  -7   8   7       62.65       64.03     10.93 o
  -6   8   7        1.16       -4.90      4.90 o
  -5   8   7      747.64      687.93     16.52 o
  -4   8   7        0.09       -4.72      4.72 o
  -3   8   7      220.16      224.94      9.75 o
  -2   8   7       22.44       18.19      6.47 o
  -1   8   7      590.33      535.41     14.44 o
   0   8   7       15.59       18.75      5.99 o
   1   8   7       57.00       76.70      7.45 o
   2   8   7        2.39        2.75      5.69 o
   3   8   7      265.41      234.30     11.03 o
   4   8   7      307.64      306.41     12.50 o
   5   8   7       95.47       88.63      8.70 o
   6   8   7       33.01       33.67      7.50 o
   7   8   7        0.39        5.09     10.75 o
   8   8   7       18.60       21.85      8.54 o
   9   8   7        1.80       -6.05      8.18 o
  10   8   7        4.37        4.78      8.92 o
  11   8   7       63.54       31.68     12.69 o
  12   8   7       16.71        7.98     14.58 o
  13   8   7        0.00      -13.56     13.56 o
 -15   9   7       28.78       45.93     16.15 o
 -14   9   7        4.17       -1.21     10.62 o
 -13   9   7        1.90       -0.58      9.66 o
 -12   9   7       17.75       13.44      9.79 o
 -11   9   7        3.35        2.18     10.13 o
 -10   9   7       88.36       98.52     10.80 o
  -9   9   7       93.34       73.17      9.49 o
  -8   9   7        4.94        4.35      8.45 o
  -7   9   7      256.57      257.25     12.35 o
  -6   9   7       35.88       31.19      6.67 o
  -5   9   7       18.31       12.39      6.02 o
  -4   9   7       73.50       60.33      7.33 o
  -3   9   7      262.76      269.68     11.34 o
  -2   9   7      166.32      139.52      9.09 o
  -1   9   7      313.77      314.20     13.42 o
   0   9   7       86.21       92.32      8.39 o
   1   9   7      101.84       86.59      8.39 o
   2   9   7        7.42        7.19      6.32 o
   3   9   7      227.89      253.81     15.51 o
   4   9   7       46.38       38.07      9.58 o
   5   9   7      254.37      301.64     13.56 o
   6   9   7      216.60      242.76     14.58 o
   7   9   7       14.01        4.11      9.47 o
   8   9   7        6.51        4.31     12.44 o
   9   9   7       65.44       63.23     13.73 o
  10   9   7        9.18       11.00     13.86 o
  11   9   7        2.38       -1.82     14.39 o
  12   9   7        3.22      -15.01     15.01 o
 -13  10   7        7.71        9.70     13.97 o
 -12  10   7      117.60      137.71     19.45 o
 -11  10   7       37.29       54.36     15.67 o
 -10  10   7        2.30       -1.90     12.47 o
  -9  10   7       50.56       77.57     17.77 o
  -8  10   7       26.48       38.49     25.27 o
  -7  10   7       26.42       43.87     12.86 o
  -6  10   7       20.00       31.94     12.27 o
  -5  10   7       92.07       79.38      9.51 o
  -4  10   7       23.97       29.28      8.00 o
  -3  10   7       13.82       22.59      7.95 o
  -2  10   7        2.71       -4.47      7.10 o
  -1  10   7       20.90       -0.28     10.16 o
   0  10   7       11.35       17.14      8.22 o
   1  10   7       11.67       21.39      8.30 o
   2  10   7        0.70       -5.47      7.87 o
   3  10   7        7.94        0.39     11.26 o
   4  10   7       60.89      105.36     11.87 o
   5  10   7       32.22       37.08     26.15 o
   6  10   7        5.63       -4.32     20.75 o
   7  10   7       98.71       97.68     17.81 o
   8  10   7      202.12      236.76     22.58 o
   9  10   7        2.69       -6.15     13.25 o
  10  10   7        1.23       -6.50     14.36 o
 -10  11   7       46.19       43.72     15.15 o
  -9  11   7        7.07      -12.11     12.11 o
  -8  11   7        2.77      -12.76     12.76 o
  -7  11   7       52.04       67.47     15.79 o
  -6  11   7        1.71       -5.52     12.58 o
  -5  11   7       87.17      116.70     16.72 o
  -4  11   7       51.37       91.34     16.19 o
  -3  11   7        0.23       13.67     13.17 o
  -2  11   7        2.13        1.66     12.70 o
  -1  11   7       16.13       11.05     12.84 o
   0  11   7       92.35       90.73     16.06 o
   1  11   7        1.79      -12.14     12.14 o
   2  11   7       15.38       12.98     13.46 o
   3  11   7        0.07       -1.52     12.73 o
   4  11   7        2.27       -0.60     19.60 o
   5  11   7        7.34       20.00     19.04 o
   6  11   7        2.80       13.74     15.06 o
   7  11   7        0.43       -0.54     14.39 o
  -6  12   7       47.16       12.62     15.09 o
  -5  12   7       14.79       12.17     14.86 o
  -4  12   7        1.50       18.54     14.48 o
  -3  12   7        3.40       -6.89     13.46 o
  -2  12   7       19.73       19.27     14.74 o
  -1  12   7       13.66       23.39     32.73 o
   0  12   7       62.89       82.79     30.83 o
   1  12   7       31.04       14.10     15.19 o
   2  12   7       21.50       40.22     15.69 o
   3  12   7        3.55       -5.87     14.13 o
 -20   0   8       49.72       68.06     14.23 o
 -18   0   8        8.17        3.22     12.32 o
 -16   0   8      377.40      432.58     27.62 o
 -14   0   8        5.14       16.07      5.64 o
 -12   0   8      433.06      427.11     12.73 o
 -10   0   8      620.62      589.13     15.22 o
  -8   0   8     1516.51     1357.81     23.94 o
  -6   0   8     1667.80     1610.57     25.63 o
  -4   0   8       62.50       83.54      4.26 o
  -2   0   8     2656.62     2568.50     35.92 o
   0   0   8      319.31      339.60      7.99 o
   2   0   8      139.74      128.13      5.67 o
   4   0   8        2.24       -0.67      2.50 o
   6   0   8       85.57       95.91      6.60 o
   8   0   8     2349.73     2249.34     56.43 o
  10   0   8      139.13      134.09     10.40 o
  12   0   8     2314.47     2457.41     63.33 o
  14   0   8       71.22       79.45     15.41 o
  16   0   8       13.96       10.00     14.23 o
  18   0   8        6.89       11.24     15.37 o
 -21   1   8        7.11      -10.10     10.10 o
 -20   1   8        6.17        3.83     10.69 o
 -19   1   8       30.64       17.70      8.29 o
 -18   1   8        6.96       11.32      7.80 o
 -17   1   8        0.43       -6.00      6.48 o
 -16   1   8       68.62       68.84      9.52 o
 -15   1   8       34.90       48.01      7.49 o
 -14   1   8      107.26      100.53      8.22 o
 -13   1   8      122.62      127.93      6.64 o
 -12   1   8       87.10       78.74      5.41 o
 -11   1   8      136.31      144.43      6.68 o
 -10   1   8      676.14      661.80     10.85 o
  -9   1   8      222.07      187.68      5.52 o
  -8   1   8      405.53      390.60      7.37 o
  -7   1   8      667.19      704.58     10.38 o
  -6   1   8     3613.58     3595.69     35.81 o
  -5   1   8     1839.08     1867.35     19.92 o
  -4   1   8      171.60      191.69      4.25 o
  -3   1   8      316.60      298.54      5.09 o
  -2   1   8     6042.83     6334.51     58.75 o
  -1   1   8      859.37      893.06     10.50 o
   0   1   8     1280.03     1304.20     14.48 o
   1   1   8      567.58      653.54     10.80 o
   2   1   8      991.38      999.76     12.52 o
   3   1   8       59.11       60.99      3.71 o
   4   1   8       11.48        2.57      1.91 o
   5   1   8        2.06        2.22      2.33 o
   6   1   8       67.65       79.52      4.23 o
   7   1   8        0.55       -1.51      2.72 o
   8   1   8      302.38      281.55      8.04 o
   9   1   8      825.70      805.86     13.87 o
  10   1   8     4331.97     4341.53     52.95 o
  11   1   8       34.41       41.12      6.00 o
  12   1   8       34.02       27.36      7.11 o
  13   1   8      339.04      327.98     15.58 o
  14   1   8      204.28      210.79     14.20 o
  15   1   8        7.24        0.44      8.91 o
  16   1   8      201.11      263.51     22.34 o
  17   1   8       27.14       21.51     10.61 o
  18   1   8       32.34       25.55     11.65 o
 -21   2   8       23.86       27.58     11.61 o
 -20   2   8       38.42       39.16     13.30 o
 -19   2   8       22.19       33.83     11.76 o
 -18   2   8        9.61       12.00     10.25 o
 -17   2   8      111.42      134.48     10.54 o
 -16   2   8       30.13       54.30      8.16 o
 -15   2   8        7.43       10.06      6.09 o
 -14   2   8       23.35       14.77      5.53 o
 -13   2   8       16.85       14.53      4.42 o
 -12   2   8        5.05        3.68      3.70 o
 -11   2   8      135.85      128.73      5.46 o
 -10   2   8      147.59      138.15      5.25 o
  -9   2   8     1510.61     1514.31     17.92 o
  -8   2   8        0.75        5.21      2.40 o
  -7   2   8     1153.51     1193.75     14.58 o
  -6   2   8      432.63      442.02      7.64 o
  -5   2   8     1311.25     1378.12     15.19 o
  -4   2   8     1869.63     2074.21     30.46 o
  -3   2   8     2355.92     2450.71     28.19 o
  -2   2   8     1151.39     1244.70     22.19 o
  -1   2   8       12.76       11.89      1.64 o
   0   2   8      124.93      131.92      5.30 o
   1   2   8       37.73       19.50      2.03 o
   2   2   8     6234.95     6412.03     60.91 o
   3   2   8     5131.35     5477.35     53.27 o
   4   2   8       22.16       39.74      3.04 o
   5   2   8      919.87      889.93     11.86 o
   6   2   8     1073.69     1096.37     14.16 o
   7   2   8       87.60       76.22      4.39 o
   8   2   8       17.60       18.46      3.46 o
   9   2   8       14.62       14.29      3.76 o
  10   2   8      692.39      677.05     12.55 o
  11   2   8        6.12       -1.10      4.94 o
  12   2   8       19.15       19.48      6.66 o
  13   2   8       32.26       20.05      7.89 o
  14   2   8        2.83       -6.15      7.85 o
  15   2   8       39.66       39.47     10.51 o
  16   2   8       32.95       33.29     10.68 o
  17   2   8       28.57       25.96     10.74 o
  18   2   8        0.01        0.42     21.00 o
 -21   3   8       28.44       38.85     14.75 o
 -20   3   8        7.65       14.98     12.49 o
 -19   3   8        0.04       -3.82     10.55 o
 -18   3   8       12.52        2.71      9.82 o
 -17   3   8       29.07       46.42     11.51 o
 -16   3   8      153.41      131.95     13.45 o
 -15   3   8        5.78       -1.24      5.85 o
 -14   3   8      116.97      105.78      7.43 o
 -13   3   8       16.48       15.46      4.10 o
 -12   3   8      230.32      223.86      7.17 o
 -11   3   8      189.59      172.89      6.15 o
 -10   3   8       56.90       61.56      4.39 o
  -9   3   8       58.66       52.24      3.51 o
  -8   3   8      418.41      447.64      7.74 o
  -7   3   8       61.95       78.76      3.55 o
  -6   3   8     2966.33     3041.59     29.22 o
  -5   3   8        9.98        5.48      2.04 o
  -4   3   8      325.10      331.22      5.78 o
  -3   3   8     5248.25     5433.02     75.95 o
  -2   3   8     5022.10     5142.48     72.13 o
  -1   3   8      340.53      370.57      7.79 o
   0   3   8      993.60     1035.96     12.40 o
   1   3   8     1893.99     1807.70     18.43 o
   2   3   8      469.75      530.51      8.47 o
   3   3   8      878.36      863.52     11.40 o
   4   3   8      183.70      210.82      6.22 o
   5   3   8      443.17      460.36      8.20 o
   6   3   8        0.29        1.91      2.52 o
   7   3   8      812.98      792.35     12.17 o
   8   3   8      147.14      169.23      6.18 o
   9   3   8       44.30       55.25      5.01 o
  10   3   8       79.29       70.28      5.74 o
  11   3   8        0.49       -5.47      5.47 o
  12   3   8      161.31      149.95     10.29 o
  13   3   8       23.11       11.35      7.80 o
  14   3   8        0.03       -1.07      7.95 o
  15   3   8        0.07       13.83      9.67 o
  16   3   8       38.21       43.87     11.10 o
  17   3   8        8.77        1.73     10.49 o
 -20   4   8        0.68        3.66     12.30 o
 -19   4   8       75.12       85.62     14.84 o
 -18   4   8       73.16       65.17     13.30 o
 -17   4   8      141.61      144.72     17.03 o
 -16   4   8       11.57        2.93      9.24 o
 -15   4   8        7.12       -1.01      8.69 o
 -14   4   8       78.49       71.14      8.88 o
 -13   4   8       58.64       72.83      7.41 o
 -12   4   8      306.99      305.57      8.87 o
 -11   4   8       47.68       49.67      4.63 o
 -10   4   8        0.07        0.80      2.98 o
  -9   4   8       23.40       18.02      3.10 o
  -8   4   8        0.88       -1.77      2.35 o
  -7   4   8      739.33      730.73     10.14 o
  -6   4   8      924.88      980.70     11.72 o
  -5   4   8      988.46      983.02     13.57 o
  -4   4   8       59.59       61.64      3.83 o
  -3   4   8     1714.77     1714.17     25.93 o
  -2   4   8       51.56       48.24      2.41 o
  -1   4   8     3193.71     3203.30     36.13 o
   0   4   8      168.81      177.26      8.33 o
   1   4   8      214.48      260.19      6.02 o
   2   4   8      997.92     1050.33     14.96 o
   3   4   8        0.43       -0.22      2.24 o
   4   4   8      252.01      247.70      6.07 o
   5   4   8       50.81       49.63      3.75 o
   6   4   8       76.65       72.23      4.59 o
   7   4   8       14.99        5.23      3.37 o
   8   4   8       95.60       91.50      5.55 o
   9   4   8     1405.33     1321.33     21.51 o
  10   4   8       19.67       19.28      5.88 o
  11   4   8      112.87      121.66      9.47 o
  12   4   8       82.45       77.61      9.05 o
  13   4   8      220.05      214.84     13.93 o
  14   4   8       26.14       33.06      9.69 o
  15   4   8       98.19      101.53     12.41 o
  16   4   8        5.26       25.21     12.39 o
  17   4   8        0.09      -11.15     11.15 o
 -20   5   8        6.55       -4.71     12.22 o
 -19   5   8        0.52        0.12     12.01 o
 -18   5   8       74.83       79.41     14.40 o
 -17   5   8       21.00       -1.81     10.21 o
 -16   5   8        1.51       13.14      9.96 o
 -15   5   8       52.72       67.40     11.52 o
 -14   5   8        0.27       -1.77      7.94 o
 -13   5   8      143.34      144.17     12.47 o
 -12   5   8       10.20        5.06      6.62 o
 -11   5   8      261.95      238.38     11.17 o
 -10   5   8        7.49        3.01      3.99 o
  -9   5   8      729.56      731.69     17.60 o
  -8   5   8       29.75       30.77      4.04 o
  -7   5   8      502.20      486.55      9.67 o
  -6   5   8      706.76      743.04     12.23 o
  -5   5   8     1078.26     1102.72     16.71 o
  -4   5   8       62.65       66.19      5.19 o
  -3   5   8       11.64       10.96      2.46 o
  -2   5   8     1081.00     1097.49     14.82 o
  -1   5   8      531.34      502.07     10.84 o
   0   5   8      169.82      185.05      6.23 o
   1   5   8      113.17       95.87      4.32 o
   2   5   8      179.64      185.08      7.05 o
   3   5   8        1.01        5.44      2.63 o
   4   5   8       82.14       89.11      5.07 o
   5   5   8     1305.62     1344.37     19.93 o
   6   5   8        0.93       11.21      3.87 o
   7   5   8       90.36       71.13      5.13 o
   8   5   8       18.11       19.31      4.62 o
   9   5   8      206.60      180.51      8.59 o
  10   5   8      113.12       99.25      8.75 o
  11   5   8      210.58      231.59     11.88 o
  12   5   8       12.70        7.75      8.49 o
  13   5   8      239.23      242.83     18.12 o
  14   5   8        2.50        2.90     10.15 o
  15   5   8        0.18        4.04     10.43 o
  16   5   8      116.37      121.58     20.22 o
 -19   6   8       48.52       62.35     14.80 o
 -18   6   8       73.05       72.33     14.52 o
 -17   6   8       11.57       23.69     11.26 o
 -16   6   8        0.29        4.45     15.53 o
 -15   6   8      159.90      181.91     15.65 o
 -14   6   8       17.47       13.66      9.15 o
 -13   6   8       94.00      105.43     12.11 o
 -12   6   8        0.48        5.54      7.91 o
 -11   6   8       67.08       55.62      7.17 o
 -10   6   8      118.87      120.44      9.35 o
  -9   6   8      449.70      454.20     12.55 o
  -8   6   8      315.01      290.00      9.83 o
  -7   6   8       18.10       11.41      4.02 o
  -6   6   8       79.90       99.86      5.63 o
  -5   6   8       17.58        8.50      3.46 o
  -4   6   8      603.59      587.45     10.66 o
  -3   6   8      401.03      410.11      8.64 o
  -2   6   8      208.47      209.67      6.37 o
  -1   6   8      478.53      456.53      9.40 o
   0   6   8       47.58       44.47      4.67 o
   1   6   8      681.51      635.43     13.17 o
   2   6   8       10.25        8.24      4.31 o
   3   6   8      114.33       98.42      6.74 o
   4   6   8      314.66      307.43     10.42 o
   5   6   8      702.88      690.35     15.67 o
   6   6   8      254.73      249.08     10.24 o
   7   6   8      182.94      169.35      9.28 o
   8   6   8        4.00       -0.85      4.69 o
   9   6   8        8.65       -2.61      6.06 o
  10   6   8       53.24       35.46      9.29 o
  11   6   8        7.96        3.06      8.27 o
  12   6   8       10.58        3.52      8.55 o
  13   6   8        4.50        7.07     10.77 o
  14   6   8       36.62       30.50     12.61 o
  15   6   8       13.08       32.09     13.44 o
 -18   7   8       20.42       17.89     12.25 o
 -17   7   8        9.55       13.13     11.96 o
 -16   7   8       17.39       14.97     11.31 o
 -15   7   8       16.72       41.86     11.90 o
 -14   7   8       61.52       54.11     11.35 o
 -13   7   8       21.13       21.91      9.96 o
 -12   7   8       66.27       65.00     10.64 o
 -11   7   8       43.77       52.66      7.99 o
 -10   7   8       61.58       81.69      7.80 o
  -9   7   8      464.48      470.70     13.23 o
  -8   7   8      463.78      480.45     12.88 o
  -7   7   8       12.12       16.51      4.81 o
  -6   7   8      120.50      108.41      6.57 o
  -5   7   8       10.78       10.19      4.19 o
  -4   7   8      297.92      303.69      9.36 o
  -3   7   8      527.99      483.22     11.64 o
  -2   7   8      139.40      153.98      7.58 o
  -1   7   8      451.16      410.81     10.96 o
   0   7   8        5.87        2.26      4.24 o
   1   7   8      240.97      233.19      9.10 o
   2   7   8       26.91       26.56      5.65 o
   3   7   8     1564.53     1623.91     26.14 o
   4   7   8        7.68        5.41      5.51 o
   5   7   8        2.38       -4.79      5.58 o
   6   7   8      155.46      157.03      9.92 o
   7   7   8      742.74      715.65     19.18 o
   8   7   8      104.29      102.99      9.77 o
   9   7   8      343.31      354.00     18.56 o
  10   7   8      159.74      158.95     13.81 o
  11   7   8       55.96       73.71     11.52 o
  12   7   8       20.51       11.48      9.92 o
  13   7   8       19.51        0.53     10.98 o
  14   7   8       23.34       39.05     16.43 o
 -16   8   8       89.42      105.11     15.04 o
 -15   8   8        7.86        2.56     11.00 o
 -14   8   8       67.44       56.09     31.75 o
 -13   8   8        4.42        6.26      9.31 o
 -12   8   8        6.61       -5.96      7.18 o
 -11   8   8      251.16      278.00     13.66 o
 -10   8   8      510.09      536.84     17.71 o
  -9   8   8      220.24      191.23     11.14 o
  -8   8   8        1.88       -3.52      5.23 o
  -7   8   8        5.78        2.32      4.99 o
  -6   8   8        2.61        2.60      4.93 o
  -5   8   8       76.41       70.96      6.78 o
  -4   8   8      407.38      451.70     13.09 o
  -3   8   8      209.21      209.29     14.29 o
  -2   8   8      393.42      387.64     12.34 o
  -1   8   8      176.16      165.46      9.47 o
   0   8   8      870.27      898.45     19.41 o
   1   8   8      139.78      123.96      8.67 o
   2   8   8      174.15      161.20      9.43 o
   3   8   8        0.21       -0.19      5.72 o
   4   8   8       25.59       25.46      7.06 o
   5   8   8        0.01       -6.01      6.01 o
   6   8   8       52.26       54.91      8.96 o
   7   8   8        0.00       -7.04      7.04 o
   8   8   8       23.56       35.16      9.02 o
   9   8   8       64.89       57.06     10.28 o
  10   8   8        1.88        2.80      9.92 o
  11   8   8        0.08        3.57     11.76 o
  12   8   8       73.83       72.91     18.34 o
  13   8   8        0.77       13.83     29.92 o
 -15   9   8        0.01       -4.72     12.22 o
 -14   9   8        1.55        8.31     10.77 o
 -13   9   8       20.24       26.65     11.05 o
 -12   9   8        0.02       -0.15      9.85 o
 -11   9   8        1.46       13.04     11.86 o
 -10   9   8        0.41        0.37     10.02 o
  -9   9   8       22.01       13.52      7.44 o
  -8   9   8       49.16       41.13      7.91 o
  -7   9   8       12.41       11.75      6.44 o
  -6   9   8        0.46        1.55      5.60 o
  -5   9   8        2.09       -3.44      5.27 o
  -4   9   8       74.34       72.47      7.51 o
  -3   9   8       41.35       60.21      8.38 o
  -2   9   8       16.39        2.70      5.61 o
  -1   9   8       95.45       94.27      8.21 o
   0   9   8      158.00      173.86     10.13 o
   1   9   8      334.87      323.04     12.84 o
   2   9   8       48.83       45.41      7.57 o
   3   9   8        0.17       -6.65      6.65 o
   4   9   8      105.33      129.62     10.08 o
   5   9   8        5.10        1.60      6.76 o
   6   9   8       11.30        3.43      8.23 o
   7   9   8       55.99       78.37     12.28 o
   8   9   8        0.76       -7.94     15.20 o
   9   9   8        3.15      -10.60     12.52 o
  10   9   8       72.32       78.59     17.77 o
  11   9   8        0.25        8.45     17.26 o
 -13  10   8       16.30       33.37     14.81 o
 -12  10   8        3.78       -6.87     12.89 o
 -11  10   8       39.86       57.81     15.55 o
 -10  10   8        2.49       18.58     12.67 o
  -9  10   8       46.93       62.70     13.42 o
  -8  10   8        5.21       -2.83      9.06 o
  -7  10   8       39.40       39.94     10.48 o
  -6  10   8       70.57       63.62     14.50 o
  -5  10   8        3.56       -4.89      9.08 o
  -4  10   8        1.43       -6.54      6.54 o
  -3  10   8        0.35       -6.19      6.19 o
  -2  10   8        0.22       -1.94      6.34 o
  -1  10   8       52.03       66.92      9.26 o
   0  10   8        0.55        7.82      7.64 o
   1  10   8        0.08       -5.02      7.48 o
   2  10   8        0.16        1.72      8.57 o
   3  10   8        0.04        7.99     11.55 o
   4  10   8       31.16       33.48     13.38 o
   5  10   8        0.10      -11.68     11.68 o
   6  10   8       98.99      106.92     17.55 o
   7  10   8       10.43       13.88     14.27 o
   8  10   8       80.92       95.77     23.37 o
   9  10   8        0.92      -13.67     13.67 o
 -10  11   8        2.45       23.48     24.24 o
  -9  11   8       48.77       66.55     15.78 o
  -8  11   8        0.54        3.54     13.01 o
  -7  11   8       19.93       23.91     13.43 o
  -6  11   8       35.42       77.88     15.42 o
  -5  11   8        9.37        1.30     14.40 o
  -4  11   8       28.77       22.00     13.10 o
  -3  11   8       19.48       20.74     13.15 o
  -2  11   8       27.04        6.83     13.37 o
  -1  11   8        1.00       -6.38     12.09 o
   0  11   8       93.55       88.84     15.71 o
   1  11   8        9.76        4.23     12.61 o
   2  11   8        0.33      -12.70     12.70 o
   3  11   8        0.79       -3.10     13.15 o
   4  11   8       53.11       68.48     16.30 o
   5  11   8        8.63        1.47     14.39 o
   6  11   8        5.29       -1.06     14.56 o
   7  11   8       85.44      136.91     20.14 o
  -6  12   8        1.27       10.91     14.43 o
  -5  12   8        1.54        3.25     14.35 o
  -4  12   8       18.33       24.03     14.97 o
  -3  12   8       18.32       48.21     15.71 o
  -2  12   8       14.67       12.58     14.36 o
  -1  12   8       89.35      108.45     17.81 o
   0  12   8        0.35       16.67     28.73 o
   1  12   8        7.42       -6.88     14.24 o
   2  12   8       33.99       29.94     18.65 o
 -21   0   9       40.41       38.69     16.24 o
 -19   0   9      170.26      200.18     17.12 o
 -17   0   9       27.93        9.77     11.14 o
 -15   0   9       31.84       -3.12      9.01 o
 -13   0   9       13.19       13.21      5.44 o
 -11   0   9      102.09      111.64      7.86 o
  -9   0   9     1415.94     1474.99     26.24 o
  -7   0   9      329.66      333.77      9.54 o
  -5   0   9     4902.08     5043.37     68.22 o
  -3   0   9    10396.41    10825.43    139.57 o
  -1   0   9     7415.19     7845.47    102.47 o
   1   0   9     1510.47     1547.38     24.67 o
   3   0   9     1243.06     1307.00     20.58 o
   5   0   9      841.99      824.15     16.73 o
   7   0   9      508.48      471.75     14.99 o
   9   0   9     4961.06     4833.07     73.76 o
  11   0   9      366.17      374.86     20.64 o
  13   0   9      167.25      146.68     17.23 o
  15   0   9       68.62       40.56     37.57 o
  17   0   9        6.89       -7.15     15.83 o
 -21   1   9        1.47       10.43     10.26 o
 -20   1   9        0.87        5.90      9.45 o
 -19   1   9        1.76       -9.73      9.73 o
 -18   1   9      110.40      132.08     11.06 o
 -17   1   9        4.48        8.63      7.69 o
 -16   1   9       65.80       83.78      9.89 o
 -15   1   9      211.81      207.45     15.07 o
 -14   1   9       89.01       86.33      7.93 o
 -13   1   9      110.62      125.61      9.45 o
 -12   1   9     1143.42     1146.68     16.31 o
 -11   1   9      238.23      231.20      6.85 o
 -10   1   9     1180.36     1186.13     15.60 o
  -9   1   9       59.79       60.13      3.77 o
  -8   1   9      448.57      455.92      8.45 o
  -7   1   9     2168.84     2128.57     23.36 o
  -6   1   9      372.83      432.42      7.36 o
  -5   1   9      563.28      560.48      8.21 o
  -4   1   9        0.88       -1.17      1.26 o
  -3   1   9        0.96       -1.57      1.57 o
  -2   1   9     8382.77     8560.78     78.69 o
  -1   1   9     1732.24     1789.74     20.43 o
   0   1   9      135.64      176.93      4.81 o
   1   1   9     2413.55     2572.81     26.61 o
   2   1   9      945.01      936.97     11.85 o
   3   1   9      113.64      119.71      4.31 o
   4   1   9       17.34       12.29      2.12 o
   5   1   9       28.80       10.34      2.43 o
   6   1   9        7.36        2.92      2.73 o
   7   1   9      233.34      232.66      6.99 o
   8   1   9      293.77      288.44      8.05 o
   9   1   9       74.14       67.94      5.41 o
  10   1   9      160.23      161.06      7.82 o
  11   1   9       20.01       35.08      6.35 o
  12   1   9       59.20       69.04     11.78 o
  13   1   9       47.03       48.49      9.59 o
  14   1   9        0.27       -4.83     10.32 o
  15   1   9       88.77      116.71     12.77 o
  16   1   9       24.36       56.65     11.85 o
  17   1   9       56.16       64.21     12.41 o
 -21   2   9      120.74      142.00     17.91 o
 -20   2   9        0.22        1.24     11.31 o
 -19   2   9        3.30       -3.90     10.61 o
 -18   2   9        8.63       -8.16      8.35 o
 -17   2   9       77.69       75.41      9.31 o
 -16   2   9        2.77        5.96      6.30 o
 -15   2   9        3.79        5.87      6.98 o
 -14   2   9       34.09       32.81      6.75 o
 -13   2   9      206.74      199.73      7.69 o
 -12   2   9      481.88      456.19     11.85 o
 -11   2   9      131.31      145.04      6.05 o
 -10   2   9       45.47       45.38      3.82 o
  -9   2   9      867.81      849.48     12.60 o
  -8   2   9     3191.07     3268.86     33.83 o
  -7   2   9        8.06        2.96      2.19 o
  -6   2   9      271.39      240.98      5.52 o
  -5   2   9     1319.80     1387.31     15.30 o
  -4   2   9      339.21      369.93      9.20 o
  -3   2   9     2169.04     2181.23     25.60 o
  -2   2   9     2531.39     2529.51     29.09 o
  -1   2   9     1182.86     1116.15     20.69 o
   0   2   9      418.49      411.52      6.15 o
   1   2   9     1681.01     1743.40     30.78 o
   2   2   9       85.96      101.21      5.67 o
   3   2   9     3199.56     3229.20     33.70 o
   4   2   9        1.05        8.86      2.57 o
   5   2   9       63.04       63.53      3.89 o
   6   2   9      121.28      123.34      5.12 o
   7   2   9      599.75      597.05     10.41 o
   8   2   9       37.78       27.14      3.98 o
   9   2   9        4.25       -3.35      3.97 o
  10   2   9       18.25        8.54      4.62 o
  11   2   9       44.89       33.26      6.88 o
  12   2   9        0.73       -4.79      6.05 o
  13   2   9        2.96       -6.54      6.54 o
  14   2   9        1.32        8.81      8.62 o
  15   2   9       14.70       26.85     10.04 o
  16   2   9        0.15       -4.29      9.40 o
  17   2   9       40.59       28.31     11.17 o
 -21   3   9       20.86       31.56     13.52 o
 -20   3   9       23.15       23.31     15.71 o
 -19   3   9        1.42        1.87     11.01 o
 -18   3   9       15.57        1.92      9.93 o
 -17   3   9        3.23       10.46      9.74 o
 -16   3   9       42.67       38.28     12.97 o
 -15   3   9       90.62       72.15      9.37 o
 -14   3   9        0.03       -4.14      4.14 o
 -13   3   9        1.16       -2.59      3.59 o
 -12   3   9        0.55       -1.88      5.17 o
 -11   3   9      358.65      326.12      8.54 o
 -10   3   9       11.04        9.68      3.17 o
  -9   3   9      533.38      535.73      8.98 o
  -8   3   9      872.23      822.15     12.11 o
  -7   3   9        1.91        1.15      2.98 o
  -6   3   9        4.33        5.67      1.68 o
  -5   3   9     1450.92     1562.83     18.85 o
  -4   3   9     1072.03     1001.56     12.75 o
  -3   3   9        8.93        5.29      3.92 o
  -2   3   9      852.79      860.71     18.09 o
  -1   3   9     3848.02     3752.83     36.73 o
   0   3   9      218.91      279.84      5.34 o
   1   3   9      450.79      479.88      8.69 o
   2   3   9       96.44       76.31      3.48 o
   3   3   9      109.00      112.83      4.41 o
   4   3   9        3.60        5.43      2.67 o
   5   3   9        9.77        5.46      2.58 o
   6   3   9     1013.52     1048.05     14.10 o
   7   3   9       30.02       31.82      3.79 o
   8   3   9      132.04      141.05      6.37 o
   9   3   9       53.89       53.78      5.18 o
  10   3   9        9.11        4.82      5.57 o
  11   3   9      110.13       99.25     10.48 o
  12   3   9       41.22       47.00      7.96 o
  13   3   9       12.75       16.41      9.63 o
  14   3   9        3.97        7.18      8.72 o
  15   3   9       23.84       18.01      9.56 o
  16   3   9       65.83       79.71     12.76 o
  17   3   9       22.88       11.26     12.40 o
 -20   4   9       10.15       35.04     13.33 o
 -19   4   9       40.06       59.08     13.52 o
 -18   4   9       68.17       89.52     13.92 o
 -17   4   9        6.72       -9.17      9.17 o
 -16   4   9      193.58      189.00     15.32 o
 -15   4   9      149.01      137.02     14.32 o
 -14   4   9      136.36      120.45     10.13 o
 -13   4   9       51.42       33.01      6.37 o
 -12   4   9      130.71      127.89      7.15 o
 -11   4   9       33.84       30.95      3.96 o
 -10   4   9       45.13       44.60      3.77 o
  -9   4   9       68.52       72.07      4.37 o
  -8   4   9     1074.48     1062.97     14.54 o
  -7   4   9      657.34      731.01     10.70 o
  -6   4   9       31.52       30.18      2.62 o
  -5   4   9        0.05       -0.12      2.21 o
  -4   4   9      283.48      337.81      7.75 o
  -3   4   9      610.62      651.01     16.37 o
  -2   4   9     1288.08     1189.30     23.61 o
  -1   4   9      274.11      309.47      6.01 o
   0   4   9     2142.22     2124.38     24.82 o
   1   4   9       45.91       56.86      4.11 o
   2   4   9       56.07       65.67      3.38 o
   3   4   9      273.14      265.65      5.96 o
   4   4   9        0.17       -1.09      2.59 o
   5   4   9      368.47      412.79     10.56 o
   6   4   9       85.63       91.77      5.03 o
   7   4   9      154.77      150.71      6.29 o
   8   4   9       65.20       44.68      4.79 o
   9   4   9        2.81        7.88      4.61 o
  10   4   9      340.69      348.26     13.16 o
  11   4   9        3.43        4.83      6.19 o
  12   4   9        2.75       -6.07      7.35 o
  13   4   9       12.48        3.29      8.81 o
  14   4   9       82.37       52.27     16.17 o
  15   4   9        5.55        7.50     11.23 o
  16   4   9       70.90       90.34     24.04 o
 -20   5   9        0.83       13.18     12.48 o
 -19   5   9       51.00       61.96     14.08 o
 -18   5   9        9.79       19.02     11.76 o
 -17   5   9        4.40       20.41     10.65 o
 -16   5   9        4.19       16.35     10.47 o
 -15   5   9      152.08      149.71     13.64 o
 -14   5   9      207.30      206.99     14.62 o
 -13   5   9       20.67       22.20      8.73 o
 -12   5   9      110.70       98.54     10.77 o
 -11   5   9      242.38      237.70     11.24 o
 -10   5   9      118.23      118.44      8.26 o
  -9   5   9      135.76      136.65      8.37 o
  -8   5   9     2140.19     2119.70     29.94 o
  -7   5   9       68.61       54.77      4.58 o
  -6   5   9        5.63        0.01      2.63 o
  -5   5   9       18.60       18.60      2.66 o
  -4   5   9      758.75      791.84     11.67 o
  -3   5   9       96.99      114.16      4.25 o
  -2   5   9     1825.81     1807.80     23.19 o
  -1   5   9       29.20       21.82      4.49 o
   0   5   9      491.55      495.65      9.29 o
   1   5   9      396.51      424.54     10.03 o
   2   5   9      359.68      339.36     14.14 o
   3   5   9       24.81       15.87      4.24 o
   4   5   9       36.97       22.87      3.80 o
   5   5   9      347.24      324.15      8.56 o
   6   5   9      464.12      451.03      9.94 o
   7   5   9       32.11       19.95      4.28 o
   8   5   9       67.71       55.45      5.66 o
   9   5   9       20.20       17.00      5.72 o
  10   5   9      209.82      216.15     13.30 o
  11   5   9        3.30       12.02      8.82 o
  12   5   9       18.24       37.78     10.88 o
  13   5   9       63.69       38.41     11.81 o
  14   5   9       25.80       28.76     13.29 o
  15   5   9        8.56       15.02     12.41 o
  16   5   9       39.86       43.95     13.91 o
 -19   6   9        5.64        6.38     17.57 o
 -18   6   9      161.41      175.45     17.12 o
 -17   6   9       10.35        5.48     11.10 o
 -16   6   9      147.87      153.16     15.48 o
 -15   6   9       46.24       30.31     13.26 o
 -14   6   9       66.08       58.16     10.95 o
 -13   6   9        3.54       -2.89      7.78 o
 -12   6   9        4.07        6.10     10.55 o
 -11   6   9        3.46        0.91      6.62 o
 -10   6   9      614.28      616.47     15.00 o
  -9   6   9      174.61      178.79      9.79 o
  -8   6   9        0.14        1.41      4.25 o
  -7   6   9      146.27      157.64      8.93 o
  -6   6   9        8.93        7.62      3.47 o
  -5   6   9       34.65       46.60      4.20 o
  -4   6   9       84.38      102.01      4.55 o
  -3   6   9        0.68       -1.21      2.66 o
  -2   6   9      584.69      554.22     10.16 o
  -1   6   9      562.36      517.35     10.01 o
   0   6   9      730.28      706.19     13.89 o
   1   6   9      236.84      222.07      8.34 o
   2   6   9      253.05      250.83      9.03 o
   3   6   9       48.50       46.71      5.68 o
   4   6   9        1.20        1.84      4.67 o
   5   6   9       22.69       14.07      5.24 o
   6   6   9      114.64      109.31      8.02 o
   7   6   9      178.36      186.71      9.00 o
   8   6   9      508.73      481.83     14.51 o
   9   6   9        1.43       -6.86      6.86 o
  10   6   9        5.50        4.56      7.52 o
  11   6   9        0.21       -6.31      7.27 o
  12   6   9       31.07       34.08     10.80 o
  13   6   9        0.03       -9.99      9.99 o
  14   6   9        4.27       10.42     12.10 o
  15   6   9       77.38      111.08     17.21 o
 -18   7   9        0.20        9.86     11.93 o
 -17   7   9        7.08       12.28     11.32 o
 -16   7   9        4.04       -8.36     10.36 o
 -15   7   9        2.02       -9.19      9.19 o
 -14   7   9       42.07       45.13     10.96 o
 -13   7   9       95.44       89.63     11.97 o
 -12   7   9        1.29       -6.82      7.97 o
 -11   7   9       57.78       47.21     10.73 o
 -10   7   9       69.11       47.09     12.43 o
  -9   7   9      138.77      137.10     16.08 o
  -8   7   9       32.63       48.32      5.87 o
  -7   7   9      393.43      418.56     11.55 o
  -6   7   9        0.02       -3.69      3.69 o
  -5   7   9       18.73       12.51      4.10 o
  -4   7   9        0.28       -3.13      3.63 o
  -3   7   9      708.58      707.08     14.58 o
  -2   7   9       25.98       13.85      4.50 o
  -1   7   9      316.19      306.10      9.64 o
   0   7   9      466.30      488.68     14.67 o
   1   7   9     1127.77     1073.62     19.97 o
   2   7   9      103.19      119.92      7.63 o
   3   7   9        0.01       -4.17      4.93 o
   4   7   9     1075.64     1114.31     21.16 o
   5   7   9      105.71      106.37      8.66 o
   6   7   9       52.24       79.75      8.44 o
   7   7   9       88.38       98.57     10.02 o
   8   7   9      296.48      334.09     17.78 o
   9   7   9        3.43       -1.29      7.99 o
  10   7   9       35.39       21.07      9.42 o
  11   7   9       89.52       87.09     12.17 o
  12   7   9       58.38       66.44     12.17 o
  13   7   9        3.10        0.62     11.91 o
  14   7   9       16.48        6.37     13.19 o
 -16   8   9        0.25       -6.16     10.52 o
 -15   8   9       35.36       15.63     11.42 o
 -14   8   9       13.15       -1.19      9.38 o
 -13   8   9        0.14       -3.30     10.97 o
 -12   8   9       74.70       58.98      9.33 o
 -11   8   9       63.72       52.32      9.21 o
 -10   8   9        1.14        8.01      8.41 o
  -9   8   9        0.58       -4.52      5.64 o
  -8   8   9      154.47      152.41      9.03 o
  -7   8   9       11.40       24.67      6.08 o
  -6   8   9       73.22       60.17     10.59 o
  -5   8   9       53.15       72.17      6.61 o
  -4   8   9      414.77      398.10     12.23 o
  -3   8   9      672.64      663.91     15.87 o
  -2   8   9      993.25      941.97     19.50 o
  -1   8   9        3.10       -3.79      5.21 o
   0   8   9      224.28      208.29      9.81 o
   1   8   9       65.78       72.44      7.47 o
   2   8   9      131.73      152.44      9.30 o
   3   8   9      205.80      225.43     11.72 o
   4   8   9        5.56        6.27      6.54 o
   5   8   9      178.40      218.64     11.44 o
   6   8   9        1.40       -4.10      7.37 o
   7   8   9       41.65       37.66      9.12 o
   8   8   9       18.24       21.09      8.94 o
   9   8   9        0.09       -2.90      8.60 o
  10   8   9        5.39       -1.95      9.09 o
  11   8   9       38.42       21.85     26.47 o
  12   8   9        5.16       12.33     15.36 o
  13   8   9        0.14      -13.52     13.52 o
 -15   9   9       34.84       24.22     25.38 o
 -14   9   9        3.30        0.45     11.33 o
 -13   9   9        0.29        5.57      9.88 o
 -12   9   9       29.55       24.74     18.42 o
 -11   9   9        0.67       19.66     10.10 o
 -10   9   9        5.35       -6.40      8.87 o
  -9   9   9       49.32       48.85      8.21 o
  -8   9   9        9.22       13.43      6.72 o
  -7   9   9        2.12       -5.31      5.52 o
  -6   9   9        2.96       -1.09      5.27 o
  -5   9   9       14.10       13.54      5.49 o
  -4   9   9       50.29       37.95      6.54 o
  -3   9   9      147.23      156.54      9.25 o
  -2   9   9      171.03      153.86      9.09 o
  -1   9   9       15.92       29.94      6.99 o
   0   9   9       84.83      120.25      8.74 o
   1   9   9       55.92       63.28      9.64 o
   2   9   9        8.37       11.98      7.05 o
   3   9   9        5.00       -3.67      6.58 o
   4   9   9       65.74       63.86      9.31 o
   5   9   9        1.78        9.39      8.09 o
   6   9   9        0.65       11.49      8.23 o
   7   9   9        3.17        3.34      8.96 o
   8   9   9        8.74        1.13     12.83 o
   9   9   9        0.16        5.17     17.02 o
  10   9   9       27.88       54.55     16.94 o
  11   9   9       41.39       42.56     16.51 o
 -13  10   9       17.89       25.29     15.04 o
 -12  10   9       19.60       15.65     13.96 o
 -11  10   9       12.63       28.72     13.50 o
 -10  10   9       74.95       90.96     13.21 o
  -9  10   9       45.93       38.42     11.01 o
  -8  10   9        1.90       -0.77     16.22 o
  -7  10   9      105.99      137.43     28.24 o
  -6  10   9       21.68       15.11      9.88 o
  -5  10   9       62.40       70.61     16.75 o
  -4  10   9       91.18       91.75     13.32 o
  -3  10   9       27.56       27.53      7.60 o
  -2  10   9        0.42       -1.34      7.28 o
  -1  10   9        2.17        8.99      7.25 o
   0  10   9       18.88       18.94      8.10 o
   1  10   9       33.40       39.33     12.58 o
   2  10   9       23.17       17.49     22.30 o
   3  10   9      105.70      110.97     23.69 o
   4  10   9        4.88        4.20     11.87 o
   5  10   9       18.09       15.63     12.39 o
   6  10   9       32.12       48.23     14.87 o
   7  10   9       11.68        8.88     14.36 o
   8  10   9        3.08       14.99     21.11 o
   9  10   9        2.14      -13.66     13.66 o
 -10  11   9       17.02       19.20     13.60 o
  -9  11   9        0.17      -14.05     14.05 o
  -8  11   9        0.54        0.42     31.07 o
  -7  11   9        1.06       -2.61     12.80 o
  -6  11   9        0.24       -2.92     11.77 o
  -5  11   9        7.15       22.91     13.20 o
  -4  11   9       25.93       37.52     13.71 o
  -3  11   9       43.22       53.01     22.30 o
  -2  11   9        0.76        2.41     12.33 o
  -1  11   9       37.53       36.42     13.67 o
   0  11   9        8.35      -11.17     11.17 o
   1  11   9       29.90       43.11     13.67 o
   2  11   9       10.63       -8.66     12.03 o
   3  11   9        2.31      -11.61     18.85 o
   4  11   9       22.14       32.91     14.86 o
   5  11   9        0.76      -12.07     12.07 o
   6  11   9       11.64       18.09     15.52 o
  -5  12   9        3.17        7.08     14.19 o
  -4  12   9        6.12        3.34     14.06 o
  -3  12   9       46.96       55.12     15.98 o
  -2  12   9        0.15       18.45     17.34 o
  -1  12   9        3.44        6.70     14.25 o
   0  12   9       18.01       17.78     14.80 o
   1  12   9        0.07       -1.30     17.42 o
 -20   0  10      245.38      239.50     37.35 o
 -18   0  10      218.25      241.04     20.40 o
 -16   0  10       31.99       63.02     12.76 o
 -14   0  10       82.74       92.69     10.26 o
 -12   0  10       24.83       27.58      6.08 o
 -10   0  10      254.80      244.80     10.25 o
  -8   0  10     2763.48     2930.72     44.05 o
  -6   0  10     2288.46     2160.59     32.96 o
  -4   0  10      367.81      467.70     10.54 o
  -2   0  10    10466.66    11102.98    143.35 o
   0   0  10     6576.54     6682.81     88.94 o
   2   0  10     1731.21     1715.70     27.99 o
   4   0  10     1291.70     1262.50     21.17 o
   6   0  10     2263.66     2230.24     34.10 o
   8   0  10      454.44      427.99     18.96 o
  10   0  10      171.34      187.91     13.13 o
  12   0  10       83.79       85.83     14.83 o
  14   0  10        0.72      -14.32     14.32 o
  16   0  10      141.64      163.79     21.71 o
 -21   1  10        6.48       -0.61      8.78 o
 -20   1  10        0.29        1.47      9.58 o
 -19   1  10        0.39       10.18      8.93 o
 -18   1  10      161.93      167.47     13.40 o
 -17   1  10       62.34       66.93      9.80 o
 -16   1  10      397.18      400.34     18.08 o
 -15   1  10      289.82      292.98     13.44 o
 -14   1  10       18.45        4.68      5.06 o
 -13   1  10      274.08      262.90      8.46 o
 -12   1  10      446.55      416.06      9.98 o
 -11   1  10     1357.12     1411.23     18.16 o
 -10   1  10      465.69      454.90      8.79 o
  -9   1  10     1109.85     1129.94     15.43 o
  -8   1  10     2694.22     2726.76     29.31 o
  -7   1  10       37.28       48.90      3.31 o
  -6   1  10     1166.22     1103.62     13.70 o
  -5   1  10     1761.76     1753.99     19.18 o
  -4   1  10     2386.92     2438.06     27.04 o
  -3   1  10     3320.99     3437.55     33.76 o
  -2   1  10       85.50      123.18      4.13 o
  -1   1  10     3551.24     3768.28     36.80 o
   0   1  10       67.51       89.11      3.41 o
   1   1  10     1505.87     1559.21     17.88 o
   2   1  10      431.89      451.74      8.64 o
   3   1  10     1453.11     1509.61     18.32 o
   4   1  10       32.03       11.44      2.43 o
   5   1  10      294.09      314.48      7.31 o
   6   1  10      255.72      244.85      9.10 o
   7   1  10      878.59      820.97     14.24 o
   8   1  10      141.67      130.16      6.19 o
   9   1  10      428.15      440.91     10.82 o
  10   1  10       76.59       80.81      7.28 o
  11   1  10       95.11       90.19      8.72 o
  12   1  10      161.55      170.34     12.14 o
  13   1  10       11.91       16.53     11.56 o
  14   1  10        0.22       -8.28      8.28 o
  15   1  10        0.05        1.07      8.81 o
  16   1  10      162.41      180.57     16.50 o
  17   1  10        8.82       11.28     10.88 o
 -21   2  10        3.40        5.43     12.44 o
 -20   2  10      135.19      143.00     18.99 o
 -19   2  10        0.83       -8.43      8.43 o
 -18   2  10       16.28       15.55      9.19 o
 -17   2  10        0.83        8.61      8.33 o
 -16   2  10      272.91      244.89     13.46 o
 -15   2  10      156.92      152.86     15.18 o
 -14   2  10       92.92      103.20      8.07 o
 -13   2  10       45.43       46.06      5.18 o
 -12   2  10      415.60      381.63     10.11 o
 -11   2  10      178.12      183.08      7.24 o
 -10   2  10     1752.10     1719.23     21.23 o
  -9   2  10        0.55        3.37      2.38 o
  -8   2  10      102.75       87.81      3.93 o
  -7   2  10     1106.34     1035.35     14.25 o
  -6   2  10     1068.75     1183.42     15.13 o
  -5   2  10     1426.24     1322.70     14.77 o
  -4   2  10     2918.98     3089.22     38.84 o
  -3   2  10     4176.34     4496.81     49.59 o
  -2   2  10      889.15     1000.14     13.59 o
  -1   2  10     5067.13     5215.51     57.10 o
   0   2  10      465.99      478.07      7.69 o
   1   2  10     2562.06     2709.50     29.90 o
   2   2  10      154.44      124.13      4.35 o
   3   2  10       65.46       95.72      4.92 o
   4   2  10     1328.81     1261.32     16.82 o
   5   2  10     1375.60     1441.76     18.05 o
   6   2  10       63.81       83.05      4.70 o
   7   2  10       33.36       33.02      4.01 o
   8   2  10     1058.82     1040.06     21.85 o
   9   2  10       24.10       11.17      4.70 o
  10   2  10       49.54       59.68      6.82 o
  11   2  10       11.86       13.93      6.57 o
  12   2  10        2.87        7.92      6.39 o
  13   2  10       29.63       26.55      8.70 o
  14   2  10        3.48       -9.33      9.33 o
  15   2  10      102.49      115.60     15.67 o
  16   2  10        3.45       12.59     10.20 o
  17   2  10        0.09       -9.91      9.91 o
 -21   3  10        0.57      -11.75     11.75 o
 -20   3  10        2.99      -11.22     11.22 o
 -19   3  10       37.51       27.35     11.75 o
 -18   3  10        0.22       -9.39      9.84 o
 -17   3  10        0.63       17.34      8.58 o
 -16   3  10       86.31       81.28     10.20 o
 -15   3  10       56.24       38.02      7.99 o
 -14   3  10       33.16       26.21      6.17 o
 -13   3  10        9.97        6.43      4.44 o
 -12   3  10       13.22        6.40      3.95 o
 -11   3  10      306.65      323.20      8.45 o
 -10   3  10      144.55      159.28      6.56 o
  -9   3  10       10.68        7.71      2.81 o
  -8   3  10      668.08      688.45      9.68 o
  -7   3  10        0.84        4.59      2.09 o
  -6   3  10       68.29       77.70      4.39 o
  -5   3  10      459.98      501.96      9.76 o
  -4   3  10      104.08      113.56      4.70 o
  -3   3  10       96.42       63.32      7.89 o
  -2   3  10      183.81      236.36      5.30 o
  -1   3  10      907.17      879.86     14.04 o
   0   3  10       29.44       73.82      3.06 o
   1   3  10       24.21       19.01      2.71 o
   2   3  10        1.63       -1.30      1.96 o
   3   3  10       41.19       38.99      3.43 o
   4   3  10      221.19      194.10      8.00 o
   5   3  10      172.65      154.77      5.88 o
   6   3  10      132.22      122.79      5.47 o
   7   3  10      377.36      340.17      9.23 o
   8   3  10        9.49        4.44      3.79 o
   9   3  10       18.23        8.66      4.48 o
  10   3  10       12.22       -1.44      5.64 o
  11   3  10      263.63      274.51     12.50 o
  12   3  10        0.09       -6.30      6.30 o
  13   3  10       81.08       94.84     14.07 o
  14   3  10       21.71       31.73     10.11 o
  15   3  10        0.01       21.55     15.70 o
  16   3  10       13.35       -3.14     11.07 o
 -20   4  10      105.54      121.39     16.79 o
 -19   4  10      107.04      123.44     24.68 o
 -18   4  10       28.73       33.83     19.35 o
 -17   4  10       79.31      118.55     13.93 o
 -16   4  10        1.44       14.33      9.93 o
 -15   4  10        3.22        6.95      8.36 o
 -14   4  10       95.25       92.98      9.20 o
 -13   4  10      223.84      217.65     10.00 o
 -12   4  10        5.95        5.53      4.41 o
 -11   4  10      256.54      250.22      7.79 o
 -10   4  10      556.75      595.54     11.56 o
  -9   4  10     1130.79     1133.97     15.70 o
  -8   4  10      316.19      362.67      8.20 o
  -7   4  10      647.43      635.90     13.23 o
  -6   4  10        5.02        1.28      2.15 o
  -5   4  10      178.94      237.33      8.73 o
  -4   4  10      162.34      170.81      9.10 o
  -3   4  10      193.34      195.11      9.40 o
  -2   4  10      417.14      433.14     13.35 o
  -1   4  10     1845.69     1829.51     26.57 o
   0   4  10      245.12      268.52      6.60 o
   1   4  10      905.28      869.18     15.42 o
   2   4  10       31.49       25.42      3.67 o
   3   4  10      191.82      180.45      5.54 o
   4   4  10       63.34       64.56      4.23 o
   5   4  10        7.81       13.02      3.42 o
   6   4  10      102.78      102.47      5.36 o
   7   4  10        3.38        2.79      3.52 o
   8   4  10       18.29       12.65      4.13 o
   9   4  10        7.88       10.67      6.32 o
  10   4  10       28.46       15.48      6.39 o
  11   4  10        1.46       -5.75      5.75 o
  12   4  10       76.29       81.41      9.93 o
  13   4  10        3.84        0.55      9.73 o
  14   4  10        0.50        6.16     10.48 o
  15   4  10      152.73      228.17     19.52 o
  16   4  10       27.95       59.44     14.89 o
 -20   5  10        0.24       -1.72     12.24 o
 -19   5  10        6.74       -4.77     11.13 o
 -18   5  10       33.41       14.80     10.82 o
 -17   5  10       62.49       56.60     12.80 o
 -16   5  10        4.81       -9.14      9.14 o
 -15   5  10      127.41      151.50     19.47 o
 -14   5  10       73.15       78.20     10.38 o
 -13   5  10        1.59       -2.52      5.79 o
 -12   5  10        3.33       -0.27      7.09 o
 -11   5  10      239.83      233.62     11.09 o
 -10   5  10       89.20       91.08      7.68 o
  -9   5  10      114.36       95.60      7.31 o
  -8   5  10      154.35      160.60      8.32 o
  -7   5  10      220.69      196.76      7.51 o
  -6   5  10       16.27       10.12      3.37 o
  -5   5  10      695.89      683.41     10.83 o
  -4   5  10        3.50        5.02      2.96 o
  -3   5  10     2062.78     2040.12     27.55 o
  -2   5  10     1084.48     1138.20     23.81 o
  -1   5  10      305.68      277.18      9.33 o
   0   5  10      104.64      104.60      4.86 o
   1   5  10       22.50       27.05      3.96 o
   2   5  10       96.92       94.54      5.79 o
   3   5  10      504.38      494.42     10.91 o
   4   5  10      167.73      166.39      8.40 o
   5   5  10        1.50       -0.09      3.78 o
   6   5  10      430.29      419.02     11.51 o
   7   5  10        1.65       -4.41      4.41 o
   8   5  10       43.17       44.01      6.73 o
   9   5  10        0.36       -3.33      7.16 o
  10   5  10       80.52       78.15     11.13 o
  11   5  10        1.85       -7.42      7.42 o
  12   5  10       12.48        9.04      9.12 o
  13   5  10       10.95       35.66     12.24 o
  14   5  10       20.76       24.61     12.36 o
  15   5  10        1.06       16.11     12.18 o
 -19   6  10       28.70       37.16     13.60 o
 -18   6  10      126.12      155.58     16.78 o
 -17   6  10      212.32      217.10     18.00 o
 -16   6  10       28.59        4.50     10.49 o
 -15   6  10       83.34       94.38     12.85 o
 -14   6  10       43.39       68.47     12.51 o
 -13   6  10       51.26       26.23      9.23 o
 -12   6  10      266.72      228.51     14.45 o
 -11   6  10      343.51      319.48     16.04 o
 -10   6  10      158.19      133.67     10.12 o
  -9   6  10      442.34      434.96     11.93 o
  -8   6  10      198.09      176.75      7.69 o
  -7   6  10        0.75        1.75      3.45 o
  -6   6  10       11.01       13.20      4.05 o
  -5   6  10       16.10       13.82      3.15 o
  -4   6  10       21.84       21.99      3.28 o
  -3   6  10     1589.17     1625.22     20.89 o
  -2   6  10        0.46       -2.90      2.90 o
  -1   6  10      441.87      441.08     10.40 o
   0   6  10       28.90       32.17      4.63 o
   1   6  10      113.87      106.30      8.97 o
   2   6  10      211.63      199.82      8.32 o
   3   6  10      614.44      610.29     14.18 o
   4   6  10       39.55       34.98      5.85 o
   5   6  10       76.49       68.36      6.24 o
   6   6  10      109.30      109.03      7.33 o
   7   6  10       73.64       76.01      7.37 o
   8   6  10        1.58       -1.33      6.62 o
   9   6  10       13.14       26.05      8.23 o
  10   6  10        7.60        7.08      8.13 o
  11   6  10        9.88        6.72      8.66 o
  12   6  10        7.56       -8.41      8.41 o
  13   6  10       35.64       57.86     14.15 o
  14   6  10        5.15        6.80     12.66 o
 -18   7  10        1.30        4.87     11.42 o
 -17   7  10        0.23        1.70     19.54 o
 -16   7  10        0.27       -5.77     10.04 o
 -15   7  10        5.59        4.67     10.14 o
 -14   7  10        2.42       -7.90     16.54 o
 -13   7  10       81.94      116.11     12.95 o
 -12   7  10       20.83        2.80      8.27 o
 -11   7  10        0.00       -5.26      7.65 o
 -10   7  10       64.01       76.65      7.91 o
  -9   7  10       27.39       18.99      5.62 o
  -8   7  10      108.77      110.56      7.03 o
  -7   7  10        0.16        0.79      4.02 o
  -6   7  10      246.45      241.54      8.59 o
  -5   7  10        0.23       -6.22      6.22 o
  -4   7  10      287.92      262.41     11.29 o
  -3   7  10      249.07      230.58      8.28 o
  -2   7  10      272.92      270.37     11.50 o
  -1   7  10       43.14       54.67      5.49 o
   0   7  10     1098.88     1079.85     19.27 o
   1   7  10      396.29      377.93     11.61 o
   2   7  10       25.31       19.46      5.41 o
   3   7  10      122.22      123.81      7.95 o
   4   7  10       34.71       35.68      6.29 o
   5   7  10        1.43        3.98      5.97 o
   6   7  10       21.83       12.51      5.97 o
   7   7  10       11.82       15.17      6.52 o
   8   7  10       18.00       13.46      8.09 o
   9   7  10       90.37       96.50     11.26 o
  10   7  10       52.31       87.82     11.63 o
  11   7  10        3.89       18.51     12.30 o
  12   7  10        3.63        6.03      9.99 o
  13   7  10      126.65      163.29     17.99 o
 -16   8  10       24.25       13.58     12.36 o
 -15   8  10       20.44       -2.41     10.44 o
 -14   8  10       51.87       69.54     12.41 o
 -13   8  10       60.77       51.03     11.19 o
 -12   8  10       40.68       35.25     10.69 o
 -11   8  10        1.74       -3.01      6.50 o
 -10   8  10      400.39      459.65     16.07 o
  -9   8  10       10.10       14.35      6.13 o
  -8   8  10      125.90      134.54      8.95 o
  -7   8  10       22.32       24.68      6.56 o
  -6   8  10       14.24        6.63      4.67 o
  -5   8  10       35.47       23.74      4.98 o
  -4   8  10        9.69       14.27      7.21 o
  -3   8  10      404.43      383.54     11.26 o
  -2   8  10      192.49      198.45      9.21 o
  -1   8  10      272.68      263.55     10.51 o
   0   8  10       27.11       32.50      8.71 o
   1   8  10      196.33      191.54     17.42 o
   2   8  10        8.95        4.22      5.87 o
   3   8  10       12.25        6.31      6.06 o
   4   8  10        9.17        0.83      6.26 o
   5   8  10       51.60       47.99      8.60 o
   6   8  10        6.86       18.09      8.16 o
   7   8  10        4.97       -2.38      7.56 o
   8   8  10      122.75      128.65     15.54 o
   9   8  10       10.80       15.65      9.36 o
  10   8  10        2.00       -4.61     11.19 o
  11   8  10       13.95       15.39     12.20 o
  12   8  10       12.91      -14.65     14.80 o
 -15   9  10       12.14       14.41     11.72 o
 -14   9  10       27.09       35.83     12.33 o
 -13   9  10        1.46       -9.66      9.66 o
 -12   9  10       13.58       10.83     10.13 o
 -11   9  10       21.62       23.35     10.46 o
 -10   9  10       62.06       66.23     11.30 o
  -9   9  10        7.71       -5.43      8.58 o
  -8   9  10       80.20       71.52      9.67 o
  -7   9  10       20.66       23.80      8.45 o
  -6   9  10       43.09       41.20      8.38 o
  -5   9  10        1.22       -1.08      5.45 o
  -4   9  10        0.17        6.39      5.11 o
  -3   9  10        8.87        6.63      5.29 o
  -2   9  10       27.19       34.47      6.32 o
  -1   9  10       20.21       18.15      6.10 o
   0   9  10      142.91      152.27      9.52 o
   1   9  10       97.96      122.84     15.00 o
   2   9  10        2.24        5.76      7.00 o
   3   9  10       70.34       80.66      9.70 o
   4   9  10        9.01        6.53      7.42 o
   5   9  10        1.54       -1.08     10.45 o
   6   9  10        1.12        3.75     15.67 o
   7   9  10       10.15       11.54     14.28 o
   8   9  10        8.85        1.81     12.85 o
   9   9  10        9.07       34.96     15.81 o
  10   9  10      151.65      235.90     23.98 o
 -13  10  10        0.56        8.77     13.13 o
 -12  10  10        0.69       -8.61     12.23 o
 -11  10  10        3.33       -9.79      9.79 o
 -10  10  10       23.14       57.03     11.20 o
  -9  10  10       45.27       72.29     11.84 o
  -8  10  10       57.71       46.34     11.58 o
  -7  10  10      115.80      126.34     13.21 o
  -6  10  10       43.22       81.02     11.44 o
  -5  10  10       98.92      113.63     25.36 o
  -4  10  10       75.06      110.51     12.16 o
  -3  10  10        3.02        1.15      8.33 o
  -2  10  10       18.95       22.19      9.34 o
  -1  10  10        1.15        7.37      9.09 o
   0  10  10        0.35       10.40     13.69 o
   1  10  10        0.31        0.19      8.66 o
   2  10  10       39.30       49.15     12.54 o
   3  10  10       58.32       85.44     15.26 o
   4  10  10        9.44        7.39     13.01 o
   5  10  10       73.25       83.90     16.38 o
   6  10  10       54.00       48.86     22.62 o
   7  10  10        0.27       16.86     14.55 o
   8  10  10       31.89       26.26     15.11 o
 -10  11  10        3.26       14.79     13.39 o
  -9  11  10       12.13       18.45     24.36 o
  -8  11  10        2.48       -2.13     13.89 o
  -7  11  10       12.74        9.66     12.52 o
  -6  11  10        0.10      -10.53     11.96 o
  -5  11  10       73.62       66.89     14.75 o
  -4  11  10        6.56       -8.21     11.78 o
  -3  11  10        4.49        5.78     11.90 o
  -2  11  10       67.33       89.27     27.89 o
  -1  11  10       13.05        7.84     20.23 o
   0  11  10       49.72       43.91     16.74 o
   1  11  10       64.52       88.99     16.12 o
   2  11  10        1.17       -4.24     19.16 o
   3  11  10       36.64       43.82     15.64 o
   4  11  10        2.14      -12.81     12.81 o
   5  11  10       38.88       41.63     20.87 o
   6  11  10        0.04       -1.95     14.28 o
  -4  12  10        7.20      -23.65     23.65 o
  -3  12  10       26.85       77.76     30.79 o
  -2  12  10       11.29       62.53     28.96 o
  -1  12  10        8.15       20.66     14.19 o
   0  12  10        8.81        4.67     14.30 o
 -21   0  11      133.26      183.50     25.27 o
 -19   0  11      124.53      168.60     20.35 o
 -17   0  11      168.45      129.15     20.87 o
 -15   0  11       64.89       66.95     11.95 o
 -13   0  11       30.25       10.86      6.26 o
 -11   0  11       53.90       55.44      6.56 o
  -9   0  11     1383.96     1545.28     27.31 o
  -7   0  11     1839.47     2056.27     32.79 o
  -5   0  11     2141.87     2588.88     38.05 o
  -3   0  11     4339.04     4361.59     59.72 o
  -1   0  11     9294.60     9697.36    126.59 o
   1   0  11     1613.51     1664.48     31.75 o
   3   0  11     6532.20     6617.17     81.54 o
   5   0  11      221.86      196.83      8.26 o
   7   0  11      167.46      148.88      8.36 o
   9   0  11        2.64        3.61      4.73 o
  11   0  11        0.69        3.05      7.80 o
  13   0  11      138.32      133.75     17.53 o
  15   0  11      235.05      267.80     36.70 o
  17   0  11       79.01      118.27     20.91 o
 -21   1  11       64.30       82.82     13.23 o
 -20   1  11       36.37       47.20     10.76 o
 -19   1  11      115.68      107.38     16.44 o
 -18   1  11      104.19       82.91     13.01 o
 -17   1  11        0.33       13.58      7.95 o
 -16   1  11      101.78      119.65     10.75 o
 -15   1  11       85.87       66.39      8.79 o
 -14   1  11       90.39       89.29      7.34 o
 -13   1  11      157.86      152.39      7.11 o
 -12   1  11      117.09      117.46      6.05 o
 -11   1  11      551.98      583.90     10.52 o
 -10   1  11       55.76       64.76      4.54 o
  -9   1  11      360.98      341.03      7.87 o
  -8   1  11       34.95       32.50      3.31 o
  -7   1  11        0.58       -1.27      2.29 o
  -6   1  11      363.83      349.29      6.75 o
  -5   1  11     3884.77     3775.94     40.32 o
  -4   1  11     4541.72     4642.62     48.27 o
  -3   1  11     5583.30     5889.95     59.95 o
  -2   1  11      865.14      893.98     12.41 o
  -1   1  11        5.43        7.23      2.82 o
   0   1  11      337.76      374.58      6.81 o
   1   1  11        8.10        6.47      3.50 o
   2   1  11      883.56      898.41     11.90 o
   3   1  11      182.60      221.25      5.81 o
   4   1  11      161.19      146.73      7.48 o
   5   1  11       22.49       24.85      2.95 o
   6   1  11      155.69      160.15      6.33 o
   7   1  11      532.41      520.29     10.65 o
   8   1  11      461.59      449.88     10.53 o
   9   1  11      217.45      219.00      8.54 o
  10   1  11        4.31        4.64      5.17 o
  11   1  11      260.29      290.41     16.57 o
  12   1  11      105.79       92.74     10.20 o
  13   1  11        8.99        5.98      8.14 o
  14   1  11        1.47       -1.04      8.48 o
  15   1  11       10.07        6.36      9.59 o
  16   1  11       23.70       24.09     10.70 o
  17   1  11       28.56       40.03     20.19 o
 -21   2  11       80.45       62.08     14.75 o
 -20   2  11        3.00       18.27     11.65 o
 -19   2  11       60.82       51.08     11.29 o
 -18   2  11      198.31      230.39     14.87 o
 -17   2  11       92.46      104.75     13.24 o
 -16   2  11        6.02       -7.05      9.01 o
 -15   2  11        6.64       -0.49      5.40 o
 -14   2  11       35.43       21.51      5.87 o
 -13   2  11       90.37       69.33      5.97 o
 -12   2  11      923.35      885.63     15.62 o
 -11   2  11        1.11       -3.05      3.05 o
 -10   2  11      713.11      735.30     12.85 o
  -9   2  11       59.43       48.09      3.51 o
  -8   2  11     1660.31     1713.51     18.87 o
  -7   2  11      210.10      183.41      5.79 o
  -6   2  11        2.76        3.48      2.02 o
  -5   2  11      942.21      932.07     10.84 o
  -4   2  11      269.64      227.13      5.49 o
  -3   2  11     3138.86     3232.43     41.38 o
  -2   2  11     5178.21     5683.94     62.81 o
  -1   2  11     1227.51     1312.37     18.90 o
   0   2  11      392.88      423.44      9.61 o
   1   2  11      171.58      123.02      4.38 o
   2   2  11      924.54      972.83     13.99 o
   3   2  11     1621.32     1651.76     24.42 o
   4   2  11       15.40       12.58      3.06 o
   5   2  11       15.92       11.41      3.02 o
   6   2  11      832.61      823.69     13.25 o
   7   2  11      901.58      869.07     14.27 o
   8   2  11      168.01      173.38     11.13 o
   9   2  11        2.11       -0.92      4.41 o
  10   2  11      281.30      254.64     11.76 o
  11   2  11       82.96       76.14      8.58 o
  12   2  11       10.97        1.53      7.11 o
  13   2  11        9.53       -7.71      7.71 o
  14   2  11       66.58       67.24     13.74 o
  15   2  11        0.03       -2.36      9.27 o
  16   2  11        0.07       -2.22     10.35 o
 -21   3  11      110.94      136.80     17.74 o
 -20   3  11        0.52       -0.95     11.24 o
 -19   3  11        0.70        3.07     10.63 o
 -18   3  11        9.25       -5.54      8.38 o
 -17   3  11       26.87        9.32      8.75 o
 -16   3  11       27.97       23.70      8.42 o
 -15   3  11      275.99      247.90     16.27 o
 -14   3  11      100.36      102.90      9.52 o
 -13   3  11      124.10      108.31      7.53 o
 -12   3  11        2.93       -3.56      3.56 o
 -11   3  11      229.20      219.01      7.08 o
 -10   3  11       73.54       73.83      4.39 o
  -9   3  11      312.58      326.67      8.26 o
  -8   3  11      144.24      128.00      5.12 o
  -7   3  11      148.23      154.79      4.42 o
  -6   3  11      240.98      216.65      5.68 o
  -5   3  11       89.04       91.33      3.58 o
  -4   3  11      102.82      102.92      5.34 o
  -3   3  11     1055.52     1079.29     17.92 o
  -2   3  11        3.64        1.49      1.78 o
  -1   3  11       11.13       21.90      2.10 o
   0   3  11       85.84       69.40      4.71 o
   1   3  11       46.45       45.87      3.46 o
   2   3  11      547.25      544.92     10.38 o
   3   3  11      337.82      334.48      7.45 o
   4   3  11      155.19      151.70      6.45 o
   5   3  11      149.14      157.19      6.07 o
   6   3  11      608.84      569.06     10.88 o
   7   3  11      288.87      271.48      8.13 o
   8   3  11        0.79       -3.54      3.54 o
   9   3  11      183.35      193.09      9.30 o
  10   3  11        0.00       -1.46      5.85 o
  11   3  11       17.45       25.18      7.27 o
  12   3  11      130.95      141.77     10.88 o
  13   3  11        0.00        9.24      8.78 o
  14   3  11        1.27       -6.19     10.18 o
  15   3  11       18.91       16.45     17.74 o
  16   3  11        2.76       -7.53     17.11 o
 -20   4  11        0.22      -11.28     11.28 o
 -19   4  11       29.46       18.54     12.18 o
 -18   4  11       62.99       70.67     12.97 o
 -17   4  11       27.54       34.01     10.89 o
 -16   4  11      214.37      235.01     16.64 o
 -15   4  11        0.46        8.18      8.75 o
 -14   4  11       17.81       21.78      6.37 o
 -13   4  11       18.71       17.81      5.38 o
 -12   4  11      135.63      132.54      8.71 o
 -11   4  11      336.39      331.99      9.65 o
 -10   4  11      223.70      213.16      8.58 o
  -9   4  11       30.52       36.37      5.83 o
  -8   4  11      111.67       92.98      5.36 o
  -7   4  11       13.82        7.47      2.87 o
  -6   4  11      171.67      175.62      5.27 o
  -5   4  11       82.99       92.46      4.09 o
  -4   4  11        6.98       -2.03      4.79 o
  -3   4  11      489.41      498.82     14.96 o
  -2   4  11     2295.31     2358.09     44.23 o
  -1   4  11        9.54       12.04      2.19 o
   0   4  11     4406.87     4450.56     44.37 o
   1   4  11      430.18      456.91      9.27 o
   2   4  11        1.39       -2.46      2.59 o
   3   4  11      305.48      308.42      8.43 o
   4   4  11        4.32        5.20      2.89 o
   5   4  11      317.31      291.47      9.78 o
   6   4  11       86.05       84.95      5.21 o
   7   4  11       43.57       38.62      4.60 o
   8   4  11      316.14      300.14     10.12 o
   9   4  11       92.73       82.34      7.99 o
  10   4  11       18.41       11.31      6.32 o
  11   4  11       36.08       48.23      9.82 o
  12   4  11       20.47       18.64      9.49 o
  13   4  11        2.25        8.71     10.86 o
  14   4  11        5.82       -3.58     11.09 o
  15   4  11        7.95        9.23     12.21 o
  16   4  11       23.03       45.39     25.55 o
 -20   5  11        2.21       15.20     12.47 o
 -19   5  11        5.82       -5.91     10.64 o
 -18   5  11       35.17       26.50     11.83 o
 -17   5  11       61.67       62.29     12.95 o
 -16   5  11       91.74       84.32     12.57 o
 -15   5  11       90.95       79.34     12.00 o
 -14   5  11        3.07       -6.16      6.16 o
 -13   5  11       38.79       29.42      7.04 o
 -12   5  11      194.93      204.75     10.87 o
 -11   5  11       17.97       27.27      7.24 o
 -10   5  11      143.16      147.14      8.85 o
  -9   5  11        9.10        2.31      5.04 o
  -8   5  11       68.09       60.14      5.93 o
  -7   5  11       38.37       32.40      4.85 o
  -6   5  11        0.41       -2.88      3.55 o
  -5   5  11        9.89       10.12      2.84 o
  -4   5  11      646.72      623.66     19.87 o
  -3   5  11       40.84       47.34      7.14 o
  -2   5  11      199.43      203.12      6.05 o
  -1   5  11     1012.10      947.58     12.51 o
   0   5  11        0.05        0.82      2.39 o
   1   5  11       10.11        5.58      3.08 o
   2   5  11     2052.29     2059.21     26.77 o
   3   5  11      218.23      212.38      7.69 o
   4   5  11      348.82      352.32      9.94 o
   5   5  11       13.89        1.08      5.24 o
   6   5  11       22.04       24.13      4.64 o
   7   5  11       24.54        4.04      6.53 o
   8   5  11      324.40      324.17     13.12 o
   9   5  11        8.63        8.32      8.23 o
  10   5  11       17.56       10.78      8.09 o
  11   5  11       25.01       -6.12      7.82 o
  12   5  11       36.14       44.89     10.51 o
  13   5  11        3.29       -0.96     10.31 o
  14   5  11        7.60       12.67     12.01 o
  15   5  11        0.43       15.89     12.83 o
 -19   6  11      103.96       97.94     15.78 o
 -18   6  11       98.45       99.88     15.69 o
 -17   6  11       28.95       20.06     11.99 o
 -16   6  11        5.13       -4.19      9.33 o
 -15   6  11      141.47      143.88     14.13 o
 -14   6  11        6.07       14.96      9.66 o
 -13   6  11      232.25      229.93     24.55 o
 -12   6  11       10.49       23.25     10.72 o
 -11   6  11       12.55       11.37      7.86 o
 -10   6  11      172.46      167.59     10.70 o
  -9   6  11      633.21      645.10     17.22 o
  -8   6  11       60.69       66.92     11.55 o
  -7   6  11       65.96       62.77      6.62 o
  -6   6  11       16.31       16.70      3.40 o
  -5   6  11      100.13      104.39      4.93 o
  -4   6  11      375.36      372.35     14.39 o
  -3   6  11      114.44      117.09      4.38 o
  -2   6  11     1397.59     1375.20     18.55 o
  -1   6  11     1251.32     1241.95     19.79 o
   0   6  11      272.89      285.45      9.37 o
   1   6  11      233.82      209.31      8.29 o
   2   6  11        0.90       -0.19      4.41 o
   3   6  11      757.71      808.50     15.37 o
   4   6  11      215.97      205.71      8.35 o
   5   6  11       43.09       32.89      5.53 o
   6   6  11       86.33      104.74      7.76 o
   7   6  11       11.44       13.31      6.31 o
   8   6  11       44.74       51.32      9.06 o
   9   6  11        9.72        2.38      7.61 o
  10   6  11       79.58       83.91     10.93 o
  11   6  11        0.07        4.23      8.43 o
  12   6  11        1.90       18.14      9.62 o
  13   6  11        3.45       11.73     12.06 o
  14   6  11       19.43       10.44     12.84 o
 -18   7  11       10.40        8.41     12.02 o
 -17   7  11       26.82        6.76     11.75 o
 -16   7  11       48.28       39.53     14.64 o
 -15   7  11        1.03        0.96      9.33 o
 -14   7  11       11.93       20.77      9.79 o
 -13   7  11        5.14       20.85      9.83 o
 -12   7  11       40.25       27.35      9.21 o
 -11   7  11       10.66        2.63      7.73 o
 -10   7  11       68.00       60.02      9.27 o
  -9   7  11      367.94      332.08     12.51 o
  -8   7  11       58.79       57.73      6.16 o
  -7   7  11       16.13       10.92      4.38 o
  -6   7  11      130.60      134.38      8.29 o
  -5   7  11       72.47       60.91      4.79 o
  -4   7  11      498.17      444.23     10.72 o
  -3   7  11      108.84      107.38      5.74 o
  -2   7  11        7.70        2.73      6.31 o
  -1   7  11      775.10      767.46     15.39 o
   0   7  11      447.02      440.43     11.90 o
   1   7  11       89.71      100.90      7.13 o
   2   7  11        8.41       13.81      5.16 o
   3   7  11      186.93      158.70      8.76 o
   4   7  11      135.42      153.77      9.53 o
   5   7  11        5.00       -4.43      5.32 o
   6   7  11        2.39       -5.63      5.63 o
   7   7  11        1.38        5.13      7.30 o
   8   7  11       39.08       38.06      9.22 o
   9   7  11        7.83        5.12      8.49 o
  10   7  11       12.14       11.75      9.64 o
  11   7  11        3.04        3.83      9.73 o
  12   7  11       17.22        0.19     11.50 o
  13   7  11       42.70       79.85     15.49 o
 -16   8  11       40.18       43.29     13.11 o
 -15   8  11        0.04       -9.47      9.47 o
 -14   8  11        0.46       -9.18      9.18 o
 -13   8  11       89.64       95.74     12.54 o
 -12   8  11       12.31       -0.78      8.58 o
 -11   8  11      157.60      167.07     21.53 o
 -10   8  11       17.20       28.08      7.95 o
  -9   8  11      207.36      199.81     12.26 o
  -8   8  11       14.80       14.84      5.95 o
  -7   8  11       11.36       -2.55      5.76 o
  -6   8  11      225.92      196.85      8.91 o
  -5   8  11       13.80        8.45      5.62 o
  -4   8  11        2.83        5.34      4.12 o
  -3   8  11      433.78      428.06     21.56 o
  -2   8  11       65.71       49.91      6.72 o
  -1   8  11       57.52       60.95      8.98 o
   0   8  11      779.30      826.11     18.58 o
   1   8  11        0.24        1.85      5.78 o
   2   8  11       70.48       61.21      7.40 o
   3   8  11      188.73      195.55     11.47 o
   4   8  11        7.70        2.58      6.75 o
   5   8  11       19.29       33.70      8.22 o
   6   8  11       41.88       47.78      9.73 o
   7   8  11       93.58       98.50     12.03 o
   8   8  11       12.69        8.83      9.28 o
   9   8  11       77.11       90.30     14.24 o
  10   8  11       28.19       31.31     12.30 o
  11   8  11       11.56       -7.17     12.80 o
  12   8  11       12.33       16.53     15.71 o
 -15   9  11       19.06       25.73     12.30 o
 -14   9  11       65.05       73.49     13.61 o
 -13   9  11       75.13       96.24     13.49 o
 -12   9  11        5.90        9.67      9.93 o
 -11   9  11        4.14       16.41     10.04 o
 -10   9  11      149.06      172.98     14.19 o
  -9   9  11        3.71        7.69      8.86 o
  -8   9  11        0.23       -3.30      5.85 o
  -7   9  11        1.55        1.70      5.69 o
  -6   9  11      109.56      119.34      8.38 o
  -5   9  11        4.80        8.68      5.49 o
  -4   9  11        5.24        4.90      5.07 o
  -3   9  11       10.34       18.68      5.82 o
  -2   9  11        0.00       -1.94      4.96 o
  -1   9  11       91.45      116.64     11.83 o
   0   9  11       28.90       32.24      7.40 o
   1   9  11      181.57      164.37     10.79 o
   2   9  11        0.53        9.01      6.89 o
   3   9  11        1.00       -2.40      7.22 o
   4   9  11        0.06        3.55      7.39 o
   5   9  11       19.05       15.29     14.54 o
   6   9  11        0.42      -11.97     14.92 o
   7   9  11       57.99       62.93     21.66 o
   8   9  11        4.56       16.08     11.41 o
   9   9  11       24.25       56.32     16.36 o
  10   9  11        3.80       -5.10     14.44 o
 -13  10  11       28.82       53.39     13.32 o
 -12  10  11        9.40       12.37     11.19 o
 -11  10  11        6.46        3.41     10.78 o
 -10  10  11       16.80       13.69     10.50 o
  -9  10  11      186.48      229.23     17.59 o
  -8  10  11       10.09        8.81      9.28 o
  -7  10  11       30.24       32.49     10.04 o
  -6  10  11        1.10       11.52      9.12 o
  -5  10  11       36.84       47.61     10.45 o
  -4  10  11       53.56       49.46     12.17 o
  -3  10  11       58.10       60.31     10.44 o
  -2  10  11        0.10       11.67     12.10 o
  -1  10  11        5.40        8.28     10.24 o
   0  10  11       31.36       25.46     12.44 o
   1  10  11        1.07       -3.32     11.70 o
   2  10  11       30.72       49.67     11.18 o
   3  10  11       10.19        3.39     11.91 o
   4  10  11        1.56       18.62     21.82 o
   5  10  11       83.24       77.18     16.10 o
   6  10  11       21.86       32.15     17.30 o
   7  10  11        1.05      -12.67     12.67 o
   8  10  11        5.02        0.67     14.39 o
 -10  11  11       52.77       39.91     25.79 o
  -9  11  11       11.89       21.35     21.82 o
  -8  11  11        0.97      -19.12     22.06 o
  -7  11  11       21.53       50.15     26.11 o
  -6  11  11       78.92       65.15     26.58 o
  -5  11  11        1.51       19.52     24.60 o
  -4  11  11       38.68       64.51     27.06 o
  -3  11  11        1.29       18.89     24.60 o
  -2  11  11       13.64       32.16     12.18 o
  -1  11  11       43.63       45.71     13.65 o
   0  11  11       27.87       46.88     13.99 o
   1  11  11      190.51      230.14     21.17 o
   2  11  11        0.71        6.11     16.51 o
   3  11  11        0.90       -1.39     13.65 o
   4  11  11        0.19       25.39     14.37 o
   5  11  11        2.48      -12.25     26.42 o
 -20   0  12        3.88      -11.03     17.30 o
 -18   0  12       17.49       22.75     12.86 o
 -16   0  12       80.41       93.59     19.01 o
 -14   0  12      333.98      325.20     15.89 o
 -12   0  12      742.99      708.10     24.41 o
 -10   0  12      195.35      171.34      8.79 o
  -8   0  12     2059.60     2002.49     32.61 o
  -6   0  12     3644.83     4223.30     59.37 o
  -4   0  12     3059.20     3242.91     46.31 o
  -2   0  12      830.04      821.07     15.67 o
   0   0  12       46.63       61.50      4.78 o
   2   0  12     3965.87     4239.79     60.92 o
   4   0  12     6937.59     7019.62     87.46 o
   6   0  12      481.10      458.25     13.09 o
   8   0  12     5482.79     5339.86     72.64 o
  10   0  12       33.21       38.87      8.86 o
  12   0  12      215.34      197.92     20.24 o
  14   0  12        0.30        6.93     12.87 o
  16   0  12       42.79       47.23     16.87 o
 -21   1  12        6.79       -6.33     11.22 o
 -20   1  12       80.28      100.09     12.86 o
 -19   1  12       47.20       55.15     14.89 o
 -18   1  12        1.70       -1.77      9.24 o
 -17   1  12      203.32      211.92     13.33 o
 -16   1  12      127.05      132.77     10.88 o
 -15   1  12       21.95       18.95      8.18 o
 -14   1  12       63.85       55.05      6.32 o
 -13   1  12     2100.55     2009.56     26.08 o
 -12   1  12        3.83        4.09      3.91 o
 -11   1  12      107.22      111.48      5.70 o
 -10   1  12     1974.52     1873.96     22.92 o
  -9   1  12     2481.32     2521.49     28.24 o
  -8   1  12        0.13        0.49      2.67 o
  -7   1  12      153.99      161.19      5.04 o
  -6   1  12      574.62      550.55      9.73 o
  -5   1  12     3939.97     3924.49     41.97 o
  -4   1  12      638.55      670.67     10.51 o
  -3   1  12     1051.85     1219.86     15.88 o
  -2   1  12     3177.88     3376.94     36.56 o
  -1   1  12     3389.69     3670.68     36.67 o
   0   1  12     3661.22     3656.40     36.92 o
   1   1  12      326.16      417.79      7.87 o
   2   1  12     3773.78     3817.34     37.09 o
   3   1  12       29.65       48.29      3.59 o
   4   1  12       15.13       13.89      2.92 o
   5   1  12      442.99      450.16      9.27 o
   6   1  12       52.39       39.72      4.25 o
   7   1  12        7.34        5.31      3.60 o
   8   1  12      391.56      405.46     10.48 o
   9   1  12       52.72       53.26      9.54 o
  10   1  12      180.44      178.01      9.64 o
  11   1  12       49.15       38.65      7.56 o
  12   1  12        2.54       -5.10      7.23 o
  13   1  12        6.08        9.68      8.25 o
  14   1  12      101.11      112.10     12.78 o
  15   1  12        6.19       -1.06      9.45 o
  16   1  12       13.16       15.11     10.56 o
 -21   2  12        8.35        7.67     15.18 o
 -20   2  12       21.99       13.35     10.02 o
 -19   2  12       40.56       41.70     10.71 o
 -18   2  12      434.43      524.90     20.17 o
 -17   2  12      119.74      148.55     17.00 o
 -16   2  12      129.76      130.71     13.57 o
 -15   2  12       24.59       14.59      7.00 o
 -14   2  12       43.53       50.63      7.90 o
 -13   2  12        0.24       -1.25      4.23 o
 -12   2  12        5.20       -3.70      3.70 o
 -11   2  12      296.91      293.22      8.07 o
 -10   2  12      444.10      435.35      9.06 o
  -9   2  12       12.51        9.13      2.90 o
  -8   2  12        5.34       -0.23      2.39 o
  -7   2  12      276.64      291.89      5.67 o
  -6   2  12     1139.06     1177.29     14.51 o
  -5   2  12      413.93      379.43      6.62 o
  -4   2  12      740.09      682.96     10.47 o
  -3   2  12      993.74     1094.87     14.50 o
  -2   2  12     2941.22     3143.86     43.46 o
  -1   2  12      871.63      907.69     17.71 o
   0   2  12        9.55       22.86      2.90 o
   1   2  12      130.71      148.77      4.95 o
   2   2  12     1634.91     1653.34     21.09 o
   3   2  12       93.71       84.38      5.00 o
   4   2  12      256.48      261.08      7.31 o
   5   2  12      193.23      194.57      6.38 o
   6   2  12       65.12       60.48      4.67 o
   7   2  12      341.31      366.97      9.44 o
   8   2  12      572.04      570.54     11.98 o
   9   2  12       12.75       19.38      5.48 o
  10   2  12      192.00      174.56     10.45 o
  11   2  12       23.44       11.39      6.70 o
  12   2  12       23.65       22.87     13.90 o
  13   2  12        3.04       -7.25      7.91 o
  14   2  12        0.41       -8.43      8.43 o
  15   2  12      109.74      101.92     13.34 o
  16   2  12       30.96       21.89     12.60 o
 -21   3  12       22.16       15.03     12.82 o
 -20   3  12       85.79       72.63     14.81 o
 -19   3  12       34.34       25.93     14.68 o
 -18   3  12        5.53        4.04      8.50 o
 -17   3  12       29.09       26.31      9.18 o
 -16   3  12        0.29       -4.31      9.64 o
 -15   3  12       88.18       88.79      9.86 o
 -14   3  12      270.13      268.13     12.99 o
 -13   3  12       75.58       70.95      7.30 o
 -12   3  12      291.86      268.08      9.34 o
 -11   3  12       40.38       29.42      4.79 o
 -10   3  12      745.22      731.81     13.36 o
  -9   3  12      312.89      312.95      8.14 o
  -8   3  12      248.21      227.13      6.53 o
  -7   3  12      231.83      214.19      9.80 o
  -6   3  12       78.84       72.72      4.26 o
  -5   3  12        6.85        5.35      2.20 o
  -4   3  12       91.17      129.62      7.34 o
  -3   3  12      655.73      642.99     13.27 o
  -2   3  12       18.89       19.56      1.94 o
  -1   3  12       33.13       43.90      2.71 o
   0   3  12      386.87      413.87      7.49 o
   1   3  12       54.34       71.33      4.20 o
   2   3  12      508.80      536.06     10.55 o
   3   3  12       49.58       65.88      5.75 o
   4   3  12      229.94      199.26      6.49 o
   5   3  12       17.17       18.89      3.58 o
   6   3  12        4.77        0.43      3.34 o
   7   3  12      411.52      375.00     11.70 o
   8   3  12        0.33       -0.91      4.14 o
   9   3  12       38.06       58.49      7.35 o
  10   3  12      102.79      116.21     10.05 o
  11   3  12      478.65      489.92     16.47 o
  12   3  12       80.70       95.71     16.40 o
  13   3  12       20.01       31.28     11.71 o
  14   3  12       76.86       69.57     16.65 o
  15   3  12        4.70        6.20     11.80 o
  16   3  12       20.17       36.44     17.36 o
 -20   4  12       11.70        5.60     11.76 o
 -19   4  12        0.24       -3.74     10.53 o
 -18   4  12      136.18      125.30     15.16 o
 -17   4  12      133.59      131.72     14.27 o
 -16   4  12       22.35       24.90      9.89 o
 -15   4  12      165.48      177.33     11.96 o
 -14   4  12      386.22      371.54     13.09 o
 -13   4  12        1.53        1.88      4.89 o
 -12   4  12       52.78       61.84      6.47 o
 -11   4  12     1269.49     1258.58     21.89 o
 -10   4  12       12.27        9.66      5.81 o
  -9   4  12      285.42      271.94      8.76 o
  -8   4  12       32.46       26.85      5.49 o
  -7   4  12      972.28      987.04     19.57 o
  -6   4  12      141.90      132.87      7.27 o
  -5   4  12        0.78       -1.54      4.93 o
  -4   4  12      287.38      313.77     12.35 o
  -3   4  12      398.89      380.61     13.52 o
  -2   4  12      648.11      701.43     10.34 o
  -1   4  12     2279.80     2225.05     22.40 o
   0   4  12       27.42       27.76      3.05 o
   1   4  12      348.24      337.61      8.76 o
   2   4  12      190.06      167.36      6.87 o
   3   4  12       39.91       29.90      4.08 o
   4   4  12       22.11       23.86      3.60 o
   5   4  12      238.82      227.25      7.39 o
   6   4  12      274.83      278.36     10.75 o
   7   4  12      143.95      149.94      7.08 o
   8   4  12        5.38       18.70      6.07 o
   9   4  12       11.93        7.77      7.35 o
  10   4  12        2.02        1.82      7.20 o
  11   4  12        2.62       -2.47      8.78 o
  12   4  12       45.99       46.86     11.78 o
  13   4  12       10.61       28.46     14.28 o
  14   4  12        0.32       10.49     14.70 o
  15   4  12       83.71      108.08     16.67 o
 -20   5  12       23.98       40.91     13.64 o
 -19   5  12       50.47       35.43     12.80 o
 -18   5  12       32.53       31.24     19.87 o
 -17   5  12        0.42       -9.42      9.42 o
 -16   5  12       30.44       25.04      9.90 o
 -15   5  12       29.36       27.49      9.78 o
 -14   5  12       42.34       50.13     10.08 o
 -13   5  12       54.29       43.77      7.61 o
 -12   5  12      107.74      112.17      8.78 o
 -11   5  12      339.47      357.54     13.00 o
 -10   5  12      343.80      327.07     10.38 o
  -9   5  12       62.88       73.35      6.99 o
  -8   5  12        0.06       -2.21      4.29 o
  -7   5  12       13.43       10.53      4.22 o
  -6   5  12       18.40       22.11      3.76 o
  -5   5  12      100.80       97.81      8.90 o
  -4   5  12        3.34        5.72      7.53 o
  -3   5  12       22.32       10.85      6.00 o
  -2   5  12       12.74        7.07      2.89 o
  -1   5  12        0.80       -1.96      2.15 o
   0   5  12      198.13      191.02      5.57 o
   1   5  12       18.62       22.40      3.77 o
   2   5  12     1039.80     1055.70     26.14 o
   3   5  12      607.48      607.00     12.73 o
   4   5  12     1254.53     1236.93     22.59 o
   5   5  12      175.82      156.99      7.78 o
   6   5  12       77.13       65.98      6.80 o
   7   5  12      353.71      350.74     13.21 o
   8   5  12       33.60       36.51      8.51 o
   9   5  12      335.82      308.44     20.18 o
  10   5  12       19.40       -8.50      8.76 o
  11   5  12       49.03       30.31     13.04 o
  12   5  12       43.54       55.97     15.40 o
  13   5  12       45.40       30.68     12.97 o
  14   5  12       46.94       66.33     15.47 o
 -19   6  12        5.45        0.27     11.25 o
 -18   6  12        0.88      -11.14     11.14 o
 -17   6  12        1.88       -9.97      9.97 o
 -16   6  12        1.25        2.81      9.57 o
 -15   6  12       11.65       22.32     10.16 o
 -14   6  12      158.39      139.44     13.44 o
 -13   6  12        0.07       11.00      8.39 o
 -12   6  12       71.10       64.68     17.10 o
 -11   6  12      295.82      303.08     15.98 o
 -10   6  12      212.67      189.80     16.04 o
  -9   6  12        7.24       -0.93      7.89 o
  -8   6  12      194.52      190.30      9.48 o
  -7   6  12      312.39      341.05     11.21 o
  -6   6  12      119.98      120.41      7.08 o
  -5   6  12      895.44      849.12     17.26 o
  -4   6  12       12.62       -0.78      6.58 o
  -3   6  12      176.07      170.96      6.33 o
  -2   6  12     1148.39     1177.79     18.60 o
  -1   6  12     2240.16     2205.48     27.51 o
   0   6  12      100.80      105.99      5.57 o
   1   6  12      957.41      883.02     15.24 o
   2   6  12      678.42      664.51     18.96 o
   3   6  12       59.95       59.93      5.77 o
   4   6  12       70.20       60.43      5.97 o
   5   6  12      707.62      671.96     17.56 o
   6   6  12       12.20       17.89      7.06 o
   7   6  12       24.80       23.02      8.60 o
   8   6  12       15.37       10.94      7.64 o
   9   6  12        1.27        8.09      8.01 o
  10   6  12        1.67        1.18      8.69 o
  11   6  12        0.11       -8.53      8.53 o
  12   6  12       15.09        7.52     11.20 o
  13   6  12        9.69        8.11     12.61 o
  14   6  12        6.44       -9.73     15.49 o
 -18   7  12       79.41       87.15     19.27 o
 -17   7  12        6.28      -10.01     10.61 o
 -16   7  12       88.94       93.04     13.69 o
 -15   7  12       25.57        6.74     10.09 o
 -14   7  12       40.49       33.73     10.67 o
 -13   7  12        6.99       11.85      9.45 o
 -12   7  12        8.06       13.59      8.41 o
 -11   7  12      158.99      147.92     12.21 o
 -10   7  12        4.25       25.48     10.51 o
  -9   7  12      223.11      218.66     13.00 o
  -8   7  12      354.22      329.56     20.79 o
  -7   7  12       86.19       77.22      7.31 o
  -6   7  12       24.78       21.95      4.13 o
  -5   7  12       13.94        5.23      3.10 o
  -4   7  12        1.62       -1.48      5.03 o
  -3   7  12      359.04      367.02     10.49 o
  -2   7  12        0.07        2.40      3.62 o
  -1   7  12      651.25      632.38     13.73 o
   0   7  12       21.05       16.60      5.01 o
   1   7  12       74.20       69.30      6.75 o
   2   7  12        1.71        6.20      5.50 o
   3   7  12       46.10       48.79      6.40 o
   4   7  12      104.71      100.07      7.90 o
   5   7  12       16.92       19.89      6.21 o
   6   7  12       18.27       23.66      6.60 o
   7   7  12       28.67       19.53      8.22 o
   8   7  12        1.68       11.51      9.03 o
   9   7  12       57.31       73.54     11.18 o
  10   7  12       14.22       14.91      9.29 o
  11   7  12       14.69       14.52     11.53 o
  12   7  12       12.59       -5.44     11.60 o
 -16   8  12       13.19       10.15     10.81 o
 -15   8  12      136.71      187.57     17.87 o
 -14   8  12        0.49        6.03      9.78 o
 -13   8  12        0.25        3.18      9.23 o
 -12   8  12      116.17      120.83     13.23 o
 -11   8  12       46.20       37.64      9.51 o
 -10   8  12      342.25      310.32     15.98 o
  -9   8  12       49.68       40.82     12.80 o
  -8   8  12      130.29      139.25      9.83 o
  -7   8  12        4.82       -3.69      5.22 o
  -6   8  12       38.27       31.86      6.33 o
  -5   8  12       78.03       62.21      8.76 o
  -4   8  12      229.78      228.10      9.95 o
  -3   8  12      314.95      268.22     15.90 o
  -2   8  12       71.03       67.57      8.78 o
  -1   8  12       94.41       97.28      7.31 o
   0   8  12      429.20      399.89     15.25 o
   1   8  12        0.46        4.18      6.19 o
   2   8  12       81.50      105.36      9.22 o
   3   8  12      132.16      142.36     10.45 o
   4   8  12        3.93       -3.08      6.28 o
   5   8  12        1.31        6.73      6.05 o
   6   8  12       25.95       42.24      9.02 o
   7   8  12        6.69       16.98     15.59 o
   8   8  12        0.09       -0.05     11.22 o
   9   8  12        0.00        0.43     17.55 o
  10   8  12        1.40        5.42     12.24 o
  11   8  12        2.78        4.68     12.40 o
 -15   9  12       10.58       27.53     12.15 o
 -14   9  12       19.35       12.08     13.34 o
 -13   9  12        0.72       -5.40     12.72 o
 -12   9  12       85.56       98.26     20.91 o
 -11   9  12        3.53       -4.59      8.99 o
 -10   9  12        0.82        4.26      8.94 o
  -9   9  12       57.27       47.19     13.44 o
  -8   9  12       23.43       15.22      8.30 o
  -7   9  12        8.88       11.47      7.55 o
  -6   9  12       91.08       73.06      7.03 o
  -5   9  12      248.42      246.06     10.52 o
  -4   9  12      108.22       87.48      7.27 o
  -3   9  12        1.98        2.88      5.00 o
  -2   9  12      267.18      308.15     11.98 o
  -1   9  12      173.83      164.76      9.74 o
   0   9  12      113.08      120.86     10.69 o
   1   9  12        3.41       16.92      7.20 o
   2   9  12        4.13        1.69      6.88 o
   3   9  12        5.30        8.85      7.55 o
   4   9  12       84.99      102.63     13.13 o
   5   9  12       28.43       16.22     10.12 o
   6   9  12        0.26        1.54     10.03 o
   7   9  12       17.47       23.52     11.50 o
   8   9  12        4.87       23.78     16.45 o
   9   9  12       14.39       13.39     14.11 o
 -12  10  12        0.74        9.63     11.56 o
 -11  10  12       34.41       23.19     11.63 o
 -10  10  12       45.55       27.14     10.82 o
  -9  10  12        4.87       18.89     10.06 o
  -8  10  12       75.24      102.74     48.56 o
  -7  10  12       16.67       62.21     17.10 o
  -6  10  12        1.60       13.52     16.58 o
  -5  10  12       27.40       44.84     15.33 o
  -4  10  12       29.95       47.97     14.98 o
  -3  10  12       13.97       17.27      9.55 o
  -2  10  12       15.27       -5.06      8.86 o
  -1  10  12       16.19        9.11      9.11 o
   0  10  12       14.83       -2.15     17.22 o
   1  10  12       18.12        0.87      9.60 o
   2  10  12        2.82       -0.38     13.44 o
   3  10  12        3.02        3.65     10.68 o
   4  10  12        2.32       18.29     25.87 o
   5  10  12        7.19       11.34     13.95 o
   6  10  12       49.26       51.30     29.24 o
   7  10  12       15.29       21.62     18.65 o
  -9  11  12        0.02       16.58     23.33 o
  -8  11  12        3.56       22.77     24.44 o
  -7  11  12        0.71       -0.56     21.35 o
  -6  11  12        4.55        7.46     23.81 o
  -5  11  12       98.19       58.40     27.14 o
  -4  11  12        6.87       39.99     25.39 o
  -3  11  12       31.44       29.28     25.23 o
  -2  11  12        0.16       12.14     22.46 o
  -1  11  12       11.92      -17.62     20.79 o
   0  11  12      118.60      139.75     17.40 o
   1  11  12        0.55       -7.32     12.57 o
   2  11  12       62.52       73.52     16.03 o
   3  11  12        0.35       -5.85     12.18 o
   4  11  12       34.14       35.40     15.38 o
 -21   0  13        8.91       36.03     24.04 o
 -19   0  13      107.00       83.72     25.31 o
 -17   0  13      384.88      382.99     35.12 o
 -15   0  13      206.83      219.15     31.27 o
 -13   0  13     1152.21     1157.43     25.60 o
 -11   0  13      343.73      369.63     12.72 o
  -9   0  13     2042.29     1922.61     32.47 o
  -7   0  13      614.45      624.88     14.28 o
  -5   0  13      523.42      592.38     13.29 o
  -3   0  13    10959.62    11932.37    154.98 o
  -1   0  13     1765.57     1854.44     29.63 o
   1   0  13      685.67      686.67     15.33 o
   3   0  13     4525.11     4575.52     59.67 o
   5   0  13      224.22      289.67     10.37 o
   7   0  13     3251.22     3196.90     54.45 o
   9   0  13      109.52       82.30     10.53 o
  11   0  13      109.08      108.37     14.66 o
  13   0  13      337.90      348.43     35.95 o
  15   0  13       37.36        5.15     21.74 o
 -21   1  13       21.05        9.60     12.04 o
 -20   1  13       10.71       12.07     13.81 o
 -19   1  13       14.52        3.74     11.09 o
 -18   1  13        1.23       -3.42      9.77 o
 -17   1  13      100.26       94.28     18.74 o
 -16   1  13      119.73      132.17     10.88 o
 -15   1  13       37.18       22.29      7.06 o
 -14   1  13        2.23       12.81      5.14 o
 -13   1  13      215.60      218.06      8.20 o
 -12   1  13       25.40       18.69      4.30 o
 -11   1  13     1707.91     1590.17     20.93 o
 -10   1  13       72.76       85.61      5.01 o
  -9   1  13     1962.02     2032.01     23.90 o
  -8   1  13       74.52       77.37      4.21 o
  -7   1  13      120.04      132.74      4.77 o
  -6   1  13      229.05      199.00      5.43 o
  -5   1  13     1660.14     1511.68     19.25 o
  -4   1  13     3651.15     3676.85     39.73 o
  -3   1  13      106.34       99.21      4.50 o
  -2   1  13       25.44       29.58      3.57 o
  -1   1  13     1581.15     1669.56     19.19 o
   0   1  13       11.26       25.15      4.71 o
   1   1  13      767.51      790.79     11.84 o
   2   1  13     1153.01     1125.20     16.09 o
   3   1  13     1053.59     1079.39     14.56 o
   4   1  13     1495.72     1537.09     18.24 o
   5   1  13      890.91      946.89     13.68 o
   6   1  13      366.87      374.35      9.05 o
   7   1  13     1479.85     1433.74     22.40 o
   8   1  13      470.50      448.09     11.93 o
   9   1  13      232.43      232.26     10.16 o
  10   1  13      140.60      137.86      9.85 o
  11   1  13       55.57       38.33      7.53 o
  12   1  13       98.39       71.57      9.95 o
  13   1  13        0.15       -7.07      8.19 o
  14   1  13        8.18        8.67      9.66 o
  15   1  13        1.18       -8.63      8.63 o
  16   1  13        9.82        8.60     10.49 o
 -21   2  13        7.66        6.06     10.45 o
 -20   2  13        1.18       -9.06      9.06 o
 -19   2  13       13.89        4.15      9.07 o
 -18   2  13       75.03       93.15     14.04 o
 -17   2  13      211.83      196.86     15.78 o
 -16   2  13      415.59      453.36     20.84 o
 -15   2  13        0.59       -1.10      6.44 o
 -14   2  13       18.85        6.88      6.21 o
 -13   2  13     2365.63     2294.53     30.40 o
 -12   2  13     1566.66     1530.98     21.01 o
 -11   2  13        9.28        8.74      3.72 o
 -10   2  13        1.42        1.21      3.08 o
  -9   2  13        0.06       -2.69      2.69 o
  -8   2  13       13.88       18.25      2.93 o
  -7   2  13       32.24       43.76      3.23 o
  -6   2  13      309.61      324.19      7.19 o
  -5   2  13      345.33      345.37      6.51 o
  -4   2  13      179.78      179.47      6.07 o
  -3   2  13     3484.39     3452.05     34.74 o
  -2   2  13       75.36      124.29      5.67 o
  -1   2  13       90.43      106.07      4.37 o
   0   2  13      549.37      575.51      9.47 o
   1   2  13      174.65      163.54      5.79 o
   2   2  13      359.25      417.98      8.91 o
   3   2  13       82.14       82.66      4.74 o
   4   2  13      251.78      245.42      7.61 o
   5   2  13      140.33      149.67      5.97 o
   6   2  13      359.34      360.94     11.41 o
   7   2  13      652.31      637.87     12.49 o
   8   2  13       17.28       16.84      4.76 o
   9   2  13        2.16       -0.57      4.99 o
  10   2  13       13.08        8.45      6.15 o
  11   2  13      111.34      131.66     10.22 o
  12   2  13        0.20        5.21     10.23 o
  13   2  13      173.64      175.86     13.80 o
  14   2  13        3.73       -8.22     11.07 o
  15   2  13       34.64       30.13     17.82 o
 -21   3  13        0.98       -7.10     12.60 o
 -20   3  13       27.42       24.93     12.08 o
 -19   3  13      211.87      211.24     15.01 o
 -18   3  13        0.48       -3.66      8.39 o
 -17   3  13       21.62       26.94      8.79 o
 -16   3  13       31.81       49.54     10.61 o
 -15   3  13      130.66      144.45     11.24 o
 -14   3  13      561.98      550.50     17.66 o
 -13   3  13        7.69        1.36      5.95 o
 -12   3  13      101.82       97.32      7.23 o
 -11   3  13      561.74      548.00     14.94 o
 -10   3  13      433.02      447.88     11.02 o
  -9   3  13      835.55      822.90     14.50 o
  -8   3  13     2087.60     2054.22     27.01 o
  -7   3  13      154.11      134.40      5.44 o
  -6   3  13        1.78       -0.49      2.12 o
  -5   3  13      568.78      560.08     10.15 o
  -4   3  13     2186.02     2194.16     29.26 o
  -3   3  13      706.37      778.97     12.78 o
  -2   3  13       16.95        8.72      2.41 o
  -1   3  13      901.84      907.43     19.23 o
   0   3  13      109.85      108.77      4.73 o
   1   3  13       10.87        6.68      2.82 o
   2   3  13      414.72      412.29     10.23 o
   3   3  13      404.75      404.04      9.66 o
   4   3  13       93.64       80.55      4.82 o
   5   3  13       25.73       27.36      4.05 o
   6   3  13       56.38       62.53      4.91 o
   7   3  13      243.66      221.29      8.58 o
   8   3  13       32.86       39.40      5.85 o
   9   3  13       52.90       39.05      6.95 o
  10   3  13      113.21       98.86      8.97 o
  11   3  13        1.43        5.00      7.83 o
  12   3  13       81.57       79.09     13.22 o
  13   3  13        3.55        5.58     14.83 o
  14   3  13        0.22       -8.55     10.91 o
  15   3  13        3.87        0.35     11.59 o
 -20   4  13        6.41       16.74     12.66 o
 -19   4  13        4.07       -7.71     10.62 o
 -18   4  13       11.30       -0.47     10.79 o
 -17   4  13       24.43       27.32     11.21 o
 -16   4  13      104.94      110.53     11.08 o
 -15   4  13       23.15       17.99      6.77 o
 -14   4  13       54.15       70.67      7.49 o
 -13   4  13      201.37      203.02     13.23 o
 -12   4  13        5.91       11.20      5.66 o
 -11   4  13       98.26      103.48      9.91 o
 -10   4  13     1135.86     1101.32     22.64 o
  -9   4  13        0.01       -0.62      3.54 o
  -8   4  13      137.23      113.24      5.65 o
  -7   4  13        8.62        5.94      2.70 o
  -6   4  13      513.75      524.02      8.97 o
  -5   4  13      252.96      221.10     11.04 o
  -4   4  13       39.12       27.97      6.39 o
  -3   4  13     1138.73     1217.38     25.86 o
  -2   4  13     1276.82     1259.28     14.94 o
  -1   4  13      950.20      945.96     15.07 o
   0   4  13     1821.51     1790.33     21.02 o
   1   4  13       13.38        8.08      3.02 o
   2   4  13       52.01       36.51      4.13 o
   3   4  13      547.08      520.07     12.16 o
   4   4  13     1236.87     1127.08     18.65 o
   5   4  13       69.94       73.47      6.08 o
   6   4  13      130.27      136.68      7.57 o
   7   4  13      211.95      220.04     10.87 o
   8   4  13      549.39      536.91     25.79 o
   9   4  13       57.02       31.79      8.52 o
  10   4  13      107.85       80.65     10.66 o
  11   4  13       54.61       38.43     10.06 o
  12   4  13      107.68      108.70     14.77 o
  13   4  13       58.10       74.53     14.18 o
  14   4  13        7.02        3.24     11.97 o
  15   4  13       13.35       11.21     17.46 o
 -19   5  13       15.70       20.76     12.00 o
 -18   5  13       49.18       40.97     12.84 o
 -17   5  13        0.22      -14.00     14.97 o
 -16   5  13        0.90       -8.24      8.24 o
 -15   5  13        4.73        4.30      8.83 o
 -14   5  13       79.39       80.52      9.02 o
 -13   5  13       40.41       33.70      7.28 o
 -12   5  13        0.28       -4.13      5.27 o
 -11   5  13       16.12       13.38      6.98 o
 -10   5  13       10.26        2.81      4.34 o
  -9   5  13       96.95      108.15      6.20 o
  -8   5  13      196.54      206.90      9.62 o
  -7   5  13       11.99        4.85      4.21 o
  -6   5  13        0.13       -4.65      4.65 o
  -5   5  13        0.44       -2.29      5.90 o
  -4   5  13      198.85      183.44     10.90 o
  -3   5  13      599.96      542.78     17.16 o
  -2   5  13       63.35       63.35      4.35 o
  -1   5  13        2.16        6.14      2.72 o
   0   5  13       10.86        1.77      3.10 o
   1   5  13      660.95      639.45     12.20 o
   2   5  13      800.79      801.59     14.52 o
   3   5  13       35.15       25.71      4.63 o
   4   5  13       35.51       23.23      4.91 o
   5   5  13      346.84      318.73     11.15 o
   6   5  13      239.01      229.70     10.86 o
   7   5  13       20.45       19.12      6.58 o
   8   5  13      149.15      129.63     11.19 o
   9   5  13       13.27       10.87      7.84 o
  10   5  13       14.70       -4.54      7.77 o
  11   5  13        1.90       -8.58      8.58 o
  12   5  13       81.59       81.62     16.73 o
  13   5  13        4.17        4.21     23.27 o
  14   5  13        8.90       13.20     18.04 o
 -19   6  13        9.26       16.73     12.73 o
 -18   6  13       13.53        9.60     11.91 o
 -17   6  13        2.01        1.77     10.36 o
 -16   6  13       22.78       31.55     10.98 o
 -15   6  13       31.44       45.70     10.62 o
 -14   6  13       10.80       17.83      9.41 o
 -13   6  13        1.66       -7.50      7.50 o
 -12   6  13       39.37       63.95      9.86 o
 -11   6  13       23.65       28.15     10.02 o
 -10   6  13      138.66      159.94     21.48 o
  -9   6  13      987.07      967.52     25.13 o
  -8   6  13      162.54      152.27      8.55 o
  -7   6  13      738.73      733.76     17.76 o
  -6   6  13      150.09      141.43     10.16 o
  -5   6  13       45.46       33.61      8.39 o
  -4   6  13     1305.52     1236.05     28.71 o
  -3   6  13       16.49        5.10      6.91 o
  -2   6  13      978.52      969.43     19.32 o
  -1   6  13      151.16      157.33      7.36 o
   0   6  13     1703.66     1649.19     22.71 o
   1   6  13      222.60      216.81      7.80 o
   2   6  13      203.47      206.59      9.29 o
   3   6  13      493.53      426.84     11.91 o
   4   6  13      118.12      122.11      8.06 o
   5   6  13       75.58       56.47      7.05 o
   6   6  13      485.01      469.30     15.16 o
   7   6  13      128.72      129.21      9.75 o
   8   6  13       94.49      107.23     11.18 o
   9   6  13       18.98        8.93      8.35 o
  10   6  13        0.76       -7.39      8.17 o
  11   6  13        1.34        1.43      9.04 o
  12   6  13        2.72        7.41     11.27 o
  13   6  13       21.19       19.74     13.24 o
 -17   7  13       83.84       94.46     14.61 o
 -16   7  13       26.73       40.10     12.00 o
 -15   7  13       20.28       -0.17     13.00 o
 -14   7  13       31.81       37.09     20.68 o
 -13   7  13      238.50      224.56     15.37 o
 -12   7  13        9.37       10.20      7.92 o
 -11   7  13        0.05       -1.64      7.23 o
 -10   7  13       46.88       45.60      8.71 o
  -9   7  13        2.93        1.68      7.22 o
  -8   7  13      550.18      535.93     17.87 o
  -7   7  13        0.84       -4.31      5.80 o
  -6   7  13      133.30      128.52      8.34 o
  -5   7  13       32.60       31.08      6.08 o
  -4   7  13       66.46       68.11      7.01 o
  -3   7  13        1.58        0.63      5.31 o
  -2   7  13       69.83       57.69      3.80 o
  -1   7  13      268.75      219.27      7.12 o
   0   7  13        2.41        2.98      3.86 o
   1   7  13       58.61       70.68      6.00 o
   2   7  13      574.91      572.90     14.57 o
   3   7  13        4.83        2.67      5.19 o
   4   7  13       25.19       36.35      6.60 o
   5   7  13        4.57        1.40      7.38 o
   6   7  13        0.54       -5.67      5.67 o
   7   7  13       46.09       53.16      9.64 o
   8   7  13        0.19       11.17      8.40 o
   9   7  13        6.46        6.45      8.99 o
  10   7  13       33.69       33.17     12.89 o
  11   7  13        0.31       -2.14     11.54 o
  12   7  13        2.72      -13.31     13.87 o
 -16   8  13       14.60       22.26     15.91 o
 -15   8  13       14.87       25.53     11.31 o
 -14   8  13       38.14       38.26     11.26 o
 -13   8  13        0.37       13.88     10.02 o
 -12   8  13       36.76       30.80      9.93 o
 -11   8  13       34.61       32.00      9.13 o
 -10   8  13      107.39      124.39     11.73 o
  -9   8  13       36.75       31.42      8.51 o
  -8   8  13       89.62       64.31     14.22 o
  -7   8  13        0.14       -4.72      8.33 o
  -6   8  13       33.89       30.36      7.38 o
  -5   8  13       54.35       79.18      8.69 o
  -4   8  13        1.30       -1.33      6.59 o
  -3   8  13        0.06        5.52      7.66 o
  -2   8  13      206.84      189.39     14.13 o
  -1   8  13       24.80       24.09      6.45 o
   0   8  13      316.82      323.44     20.03 o
   1   8  13       32.20       30.63      5.77 o
   2   8  13       10.60       14.02      5.43 o
   3   8  13      182.75      193.92     13.00 o
   4   8  13        0.72        4.76      5.97 o
   5   8  13        0.15        8.72      6.51 o
   6   8  13       37.47       40.39      9.37 o
   7   8  13       16.87       39.77     11.52 o
   8   8  13       35.31       52.58     13.05 o
   9   8  13        0.02      -10.55     10.55 o
  10   8  13        0.04       -9.36     11.41 o
  11   8  13        6.24       17.55     17.51 o
 -14   9  13        6.31        5.27     10.22 o
 -13   9  13       68.25       78.90     13.53 o
 -12   9  13       46.79       71.11     24.91 o
 -11   9  13        0.98        4.47      9.72 o
 -10   9  13       31.87       45.16     13.32 o
  -9   9  13        0.11        9.93     11.32 o
  -8   9  13        7.20        2.01      8.24 o
  -7   9  13        0.10       -2.09     26.03 o
  -6   9  13       84.61       69.79      7.66 o
  -5   9  13       37.47       35.53      6.02 o
  -4   9  13       42.40       17.67     13.17 o
  -3   9  13        0.57        9.02      4.63 o
  -2   9  13        0.90       -1.43      4.99 o
  -1   9  13      141.82      169.12      9.91 o
   0   9  13       25.20       39.48      7.29 o
   1   9  13      130.45      147.46     10.58 o
   2   9  13      126.57      151.61     13.68 o
   3   9  13        1.18        7.20      6.88 o
   4   9  13        0.07       10.67      7.19 o
   5   9  13       41.47       40.10     11.36 o
   6   9  13       44.10       40.08     12.29 o
   7   9  13      137.96      161.09     16.47 o
   8   9  13        1.43       -4.15     11.46 o
   9   9  13        0.82        7.94     12.28 o
 -12  10  13       17.24       26.77     17.29 o
 -11  10  13        0.02      -12.85     14.44 o
 -10  10  13       12.01       24.68     16.44 o
  -9  10  13      171.09      166.01     21.99 o
  -8  10  13       18.17       24.80     16.08 o
  -7  10  13       60.32       72.10     26.46 o
  -6  10  13      101.48      137.62     19.69 o
  -5  10  13        1.39       10.24     14.45 o
  -4  10  13       34.84       21.28     14.77 o
  -3  10  13      102.93      139.62     25.79 o
  -2  10  13      112.58      152.22     20.00 o
  -1  10  13        9.09        4.95      9.44 o
   0  10  13       10.74       -0.42     10.25 o
   1  10  13      108.06      141.21     14.16 o
   2  10  13        1.84       20.65     10.41 o
   3  10  13        4.19        4.23      8.27 o
   4  10  13       16.32       10.14     11.05 o
   5  10  13        0.88       13.84     13.45 o
   6  10  13        9.14       27.86     15.20 o
  -9  11  13        5.29      -22.22     22.22 o
  -8  11  13        2.62      -15.08     22.62 o
  -7  11  13        0.31       -3.09     21.42 o
  -6  11  13        0.96       -2.70     21.98 o
  -5  11  13        1.14      -15.95     18.25 o
  -4  11  13       69.47      108.16     31.03 o
  -3  11  13        7.95       45.79     25.79 o
  -2  11  13       44.85       47.13     25.08 o
  -1  11  13        2.69      -16.90     19.04 o
   0  11  13       30.00       49.52     26.66 o
   1  11  13       13.72       -9.52     21.98 o
   2  11  13        0.80        1.36     15.95 o
   3  11  13       14.20       -5.55     12.63 o
 -20   0  14       33.92       42.06     23.49 o
 -18   0  14      227.99      194.66     27.46 o
 -16   0  14       20.05        8.06     10.85 o
 -14   0  14      242.12      261.96     20.80 o
 -12   0  14      498.39      540.66     23.64 o
 -10   0  14      507.28      576.22     15.42 o
  -8   0  14     1124.36     1044.73     20.55 o
  -6   0  14      114.81      122.79      6.63 o
  -4   0  14     2356.13     2151.97     33.47 o
  -2   0  14      244.03      220.09      8.53 o
   0   0  14        1.20        0.26      3.38 o
   2   0  14      146.43      114.54      7.29 o
   4   0  14        0.30       -0.72      3.98 o
   6   0  14      135.31      127.07      8.35 o
   8   0  14      510.85      525.36     20.07 o
  10   0  14      171.87      197.61     14.49 o
  12   0  14       26.27       15.17     15.28 o
  14   0  14       50.26       51.02     16.01 o
 -21   1  14       22.08       30.30     13.10 o
 -20   1  14       23.23        4.27     14.71 o
 -19   1  14        3.92       -8.03     10.10 o
 -18   1  14       18.58       -0.54      9.64 o
 -17   1  14        3.57        5.33      9.84 o
 -16   1  14      316.35      277.29     16.22 o
 -15   1  14       45.95       36.89      9.47 o
 -14   1  14      100.94       96.86      8.09 o
 -13   1  14      211.84      237.86     10.42 o
 -12   1  14     1307.79     1216.11     18.01 o
 -11   1  14       84.03      100.12      7.69 o
 -10   1  14      863.18      827.96     13.26 o
  -9   1  14       17.89       23.39      3.70 o
  -8   1  14      858.40      940.70     13.48 o
  -7   1  14      685.41      639.03     10.26 o
  -6   1  14     1377.91     1345.65     19.35 o
  -5   1  14       19.98        7.46      2.45 o
  -4   1  14      960.21     1076.70     15.16 o
  -3   1  14      418.62      397.91      8.23 o
  -2   1  14     2158.78     2320.55     25.16 o
  -1   1  14      165.67      187.78      5.40 o
   0   1  14      875.27      873.10     12.56 o
   1   1  14        0.16        3.33      2.63 o
   2   1  14     1072.42     1087.76     14.50 o
   3   1  14      344.77      341.76      7.93 o
   4   1  14     1427.39     1399.20     17.40 o
   5   1  14      179.40      187.09      6.34 o
   6   1  14      629.45      608.12     11.35 o
   7   1  14       74.08       74.11      6.25 o
   8   1  14        1.30        3.44      5.07 o
   9   1  14      187.91      173.77      9.40 o
  10   1  14        5.67       -2.25      6.06 o
  11   1  14       13.52        9.09      7.70 o
  12   1  14      107.78      107.65     11.45 o
  13   1  14       32.60       28.32      9.58 o
  14   1  14       22.25       22.45      9.82 o
  15   1  14       30.15       32.12     13.23 o
 -21   2  14        0.08       -6.31     11.92 o
 -20   2  14       14.48        4.26      9.40 o
 -19   2  14       19.95       15.94     18.53 o
 -18   2  14       85.49      122.26     14.45 o
 -17   2  14        0.22       -7.40      9.34 o
 -16   2  14        3.11       -5.83      9.92 o
 -15   2  14        0.02       -6.55      6.55 o
 -14   2  14       64.68       74.15      8.59 o
 -13   2  14       63.56       55.54      6.72 o
 -12   2  14      325.73      306.09      9.82 o
 -11   2  14      927.14      895.61     14.35 o
 -10   2  14       40.57       35.40      4.22 o
  -9   2  14       14.43        6.97      4.08 o
  -8   2  14      509.16      510.56     10.16 o
  -7   2  14      171.54      190.17      6.08 o
  -6   2  14     1268.45     1366.15     18.14 o
  -5   2  14     1387.93     1333.19     16.14 o
  -4   2  14      485.52      493.57      8.04 o
  -3   2  14      214.53      239.40      5.59 o
  -2   2  14       23.77       11.30      2.68 o
  -1   2  14     1725.63     1682.16     21.42 o
   0   2  14     1152.09     1244.82     16.23 o
   1   2  14       60.78       53.99      3.71 o
   2   2  14      705.99      677.34     18.15 o
   3   2  14       52.38       42.85      4.45 o
   4   2  14      259.62      246.99      7.83 o
   5   2  14       15.59       15.64      3.67 o
   6   2  14      388.04      395.69     12.28 o
   7   2  14       38.42       38.82      5.24 o
   8   2  14       23.09       29.17      5.83 o
   9   2  14       26.61       29.42      6.63 o
  10   2  14       19.07       11.96      6.56 o
  11   2  14        1.36        0.59      7.72 o
  12   2  14      107.59      122.72     12.41 o
  13   2  14        1.91       -1.13     15.11 o
  14   2  14        2.22       16.28     11.67 o
  15   2  14       20.72       55.36     14.58 o
 -21   3  14        3.09      -11.01     11.01 o
 -20   3  14        1.36       -9.56      9.56 o
 -19   3  14        6.15       16.06     12.20 o
 -18   3  14        1.10        4.29      8.47 o
 -17   3  14       27.04       19.36     10.55 o
 -16   3  14      130.40      125.00     13.15 o
 -15   3  14      496.34      524.26     18.08 o
 -14   3  14      724.46      737.76     20.45 o
 -13   3  14       25.46       11.45      6.18 o
 -12   3  14      818.25      764.58     19.57 o
 -11   3  14      141.25      179.69      9.45 o
 -10   3  14      113.48      143.79      7.75 o
  -9   3  14      373.17      383.32     11.03 o
  -8   3  14       85.19       74.68      5.51 o
  -7   3  14      743.96      709.81     12.58 o
  -6   3  14      229.57      239.72      8.20 o
  -5   3  14       77.59       61.48      3.86 o
  -4   3  14     1426.05     1556.39     20.58 o
  -3   3  14      497.22      460.49      8.76 o
  -2   3  14      541.81      582.57     10.41 o
  -1   3  14       68.85       86.40      3.96 o
   0   3  14       98.26      110.83      6.62 o
   1   3  14      269.12      262.20      7.41 o
   2   3  14      314.23      316.29      8.47 o
   3   3  14      103.85      103.53      5.05 o
   4   3  14       78.10      103.55      5.37 o
   5   3  14        0.56       -0.06      3.39 o
   6   3  14       44.22       25.87      4.24 o
   7   3  14       11.87        6.49      4.31 o
   8   3  14        0.00       -6.07      7.99 o
   9   3  14      166.06      156.80     11.85 o
  10   3  14       68.06       64.86      9.93 o
  11   3  14       48.62       61.20     10.49 o
  12   3  14       27.29       16.68     15.73 o
  13   3  14       62.84       58.80     13.01 o
  14   3  14        3.62       18.03     11.98 o
  15   3  14        8.34       20.66     13.77 o
 -20   4  14        5.35        7.95     14.29 o
 -19   4  14        0.42       -4.64     10.82 o
 -18   4  14       22.88       16.80     11.09 o
 -17   4  14       97.40      118.51     11.78 o
 -16   4  14        4.94       -8.33      8.33 o
 -15   4  14       16.78       16.56      6.28 o
 -14   4  14        0.26        5.65      6.38 o
 -13   4  14        2.41       -5.22      6.10 o
 -12   4  14        2.60        2.08      5.35 o
 -11   4  14      772.38      836.37     18.35 o
 -10   4  14      310.87      294.77     12.21 o
  -9   4  14        6.34        0.00      3.68 o
  -8   4  14        1.72       -3.20      3.20 o
  -7   4  14        2.21       -2.76      2.76 o
  -6   4  14     1121.57     1107.37     16.34 o
  -5   4  14      753.61      690.38     18.94 o
  -4   4  14       16.87       13.35      5.61 o
  -3   4  14        4.27        5.51      4.20 o
  -2   4  14       17.62       20.72      2.22 o
  -1   4  14      209.94      215.33      7.57 o
   0   4  14      703.46      692.68     12.51 o
   1   4  14        6.14        5.44      3.15 o
   2   4  14       36.00       42.95      4.74 o
   3   4  14      166.33      146.61      6.95 o
   4   4  14     1213.16     1160.85     19.37 o
   5   4  14      677.51      686.32     14.79 o
   6   4  14      307.32      283.53     10.83 o
   7   4  14        2.86        6.36      5.53 o
   8   4  14       76.91       88.75     10.69 o
   9   4  14      125.00      109.57     11.10 o
  10   4  14       15.08       11.55      9.14 o
  11   4  14       17.75       10.46      8.96 o
  12   4  14       27.93        6.30     10.57 o
  13   4  14        2.22        6.77     15.74 o
  14   4  14        7.65        2.99     22.77 o
 -19   5  14       16.37        8.76     11.90 o
 -18   5  14       32.08       17.73     14.69 o
 -17   5  14       29.45       47.57     12.04 o
 -16   5  14        1.51        0.76      9.41 o
 -15   5  14       73.56       83.04     11.79 o
 -14   5  14        8.98        0.02      6.12 o
 -13   5  14      434.16      410.95     15.23 o
 -12   5  14       50.94       64.39      6.40 o
 -11   5  14       93.59      106.72      7.54 o
 -10   5  14      115.26      140.27     10.71 o
  -9   5  14      213.58      188.61      6.80 o
  -8   5  14      164.99      162.73      9.51 o
  -7   5  14      321.16      309.17     13.35 o
  -6   5  14       34.42       16.07      7.91 o
  -5   5  14      348.60      333.43     15.18 o
  -4   5  14      188.67      170.45     11.14 o
  -3   5  14       23.86       16.76      6.99 o
  -2   5  14      914.09      903.01     21.34 o
  -1   5  14     1541.86     1520.98     33.16 o
   0   5  14      486.14      484.08     15.95 o
   1   5  14       49.27       42.17      5.02 o
   2   5  14     1735.68     1768.20     24.87 o
   3   5  14      267.67      253.88      8.84 o
   4   5  14      127.82      135.98      7.84 o
   5   5  14      537.46      516.73     15.04 o
   6   5  14      390.26      380.55     13.51 o
   7   5  14       36.11       45.50      7.40 o
   8   5  14        2.12        0.77      7.28 o
   9   5  14        2.75        2.41      8.50 o
  10   5  14       59.02       45.80     10.21 o
  11   5  14       17.26       19.14      9.81 o
  12   5  14        9.51       12.62     11.59 o
  13   5  14       63.40      105.58     16.13 o
 -18   6  14        0.91        5.55     11.19 o
 -17   6  14       75.42       84.52     13.73 o
 -16   6  14       13.88       16.60     10.24 o
 -15   6  14       34.27       54.93     11.45 o
 -14   6  14        0.67       -6.98      8.61 o
 -13   6  14        1.54       -7.80      7.80 o
 -12   6  14      190.52      222.05     13.90 o
 -11   6  14      397.51      404.05     17.18 o
 -10   6  14      296.21      269.45     19.11 o
  -9   6  14        5.56        7.16      6.74 o
  -8   6  14       72.22       89.27      7.98 o
  -7   6  14       67.31       51.48      7.11 o
  -6   6  14      629.56      612.20     20.33 o
  -5   6  14      544.38      536.91     19.23 o
  -4   6  14      355.53      374.70     22.53 o
  -3   6  14       19.50       16.22     10.47 o
  -2   6  14     1390.05     1351.54     27.89 o
  -1   6  14     1042.07      963.96     15.02 o
   0   6  14        1.52       -3.33      3.33 o
   1   6  14        6.87        1.57      3.89 o
   2   6  14       36.03       38.79      6.42 o
   3   6  14      135.55      143.11     13.17 o
   4   6  14       25.51       44.76      9.61 o
   5   6  14       16.13       20.34      6.24 o
   6   6  14       11.40       13.43      6.23 o
   7   6  14       13.50        4.13     12.38 o
   8   6  14        0.88        3.94      7.81 o
   9   6  14      177.15      194.45     14.07 o
  10   6  14        2.32        5.85      8.98 o
  11   6  14       12.31       -0.32     15.05 o
  12   6  14       19.44       11.02     12.97 o
 -17   7  14        1.89        4.41     10.99 o
 -16   7  14       10.78       22.70     11.29 o
 -15   7  14        5.35       12.25     14.43 o
 -14   7  14       18.95        8.74     13.95 o
 -13   7  14      137.47      113.77     12.64 o
 -12   7  14        3.34       -7.57      9.18 o
 -11   7  14        5.98        2.09      7.49 o
 -10   7  14        8.23        5.41      7.29 o
  -9   7  14      437.76      410.75     18.81 o
  -8   7  14       90.67       97.28     13.33 o
  -7   7  14      165.71      156.45     10.01 o
  -6   7  14       89.46       81.44     11.94 o
  -5   7  14      763.21      724.80     31.04 o
  -4   7  14       27.34       22.61     12.22 o
  -3   7  14        2.63        0.86      7.74 o
  -2   7  14        7.37       -3.06      5.99 o
  -1   7  14      602.00      571.90     12.05 o
   0   7  14      663.59      667.20     14.26 o
   1   7  14        9.79        6.69      4.80 o
   2   7  14      136.71      128.63      7.90 o
   3   7  14        8.50       18.45      5.73 o
   4   7  14       68.76       86.95      7.86 o
   5   7  14       12.61       21.59      6.43 o
   6   7  14       48.72       47.78      7.72 o
   7   7  14       76.21       83.75     11.02 o
   8   7  14       21.19       21.38     10.33 o
   9   7  14       13.10       22.22     11.25 o
  10   7  14        2.08       -7.49     10.51 o
  11   7  14       10.80        0.27     11.76 o
 -16   8  14        0.79        7.12     10.70 o
 -15   8  14       60.03       53.39     20.29 o
 -14   8  14       51.97       42.32     11.44 o
 -13   8  14       19.61       12.78      9.51 o
 -12   8  14      114.12      123.97     12.40 o
 -11   8  14      131.62      118.50     12.02 o
 -10   8  14        1.26       -2.06      9.76 o
  -9   8  14        1.04       -2.32      7.41 o
  -8   8  14       81.59       80.00      9.48 o
  -7   8  14        8.67       38.05     27.73 o
  -6   8  14       31.91       28.89     13.16 o
  -5   8  14       16.79       19.63     11.97 o
  -4   8  14       24.92       41.30     13.55 o
  -3   8  14       54.41       69.67      8.38 o
  -2   8  14       14.48       -6.22      6.66 o
  -1   8  14      121.41      133.58      6.56 o
   0   8  14       97.75      116.03     11.64 o
   1   8  14        2.54       10.07      5.10 o
   2   8  14        1.57       -2.24      4.99 o
   3   8  14       13.01       15.12      6.05 o
   4   8  14       48.36       70.55      8.18 o
   5   8  14       40.33       43.28      8.50 o
   6   8  14       12.88       23.08     10.92 o
   7   8  14       13.36       20.24     11.67 o
   8   8  14       40.96       49.27     16.42 o
   9   8  14       47.29       46.05     13.73 o
  10   8  14        5.02        3.86     12.19 o
 -14   9  14        0.04       15.68     11.03 o
 -13   9  14        6.66        0.92     10.52 o
 -12   9  14       73.75       86.31     12.55 o
 -11   9  14      130.56      141.55     28.45 o
 -10   9  14        0.45        1.12     13.54 o
  -9   9  14        0.07       24.09     22.34 o
  -8   9  14        1.60      -10.82     12.97 o
  -7   9  14       19.30        6.93     13.54 o
  -6   9  14        4.06        0.17     12.56 o
  -5   9  14       64.31       95.69     17.59 o
  -4   9  14        0.01      -10.57     10.57 o
  -3   9  14        6.09       -6.87     24.88 o
  -2   9  14        6.11       -0.35      6.03 o
  -1   9  14       42.14       45.57      5.19 o
   0   9  14      152.91      166.48      9.83 o
   1   9  14       12.29        5.66      6.68 o
   2   9  14        4.88        6.40      8.68 o
   3   9  14        0.21       10.90      7.09 o
   4   9  14      100.05      138.27     11.66 o
   5   9  14        0.55       12.01     10.88 o
   6   9  14      181.97      231.11     18.32 o
   7   9  14       13.70       32.44     12.25 o
   8   9  14       74.19       57.53     14.42 o
 -12  10  14       19.10       25.14     35.31 o
 -11  10  14        0.18       24.60     26.23 o
 -10  10  14        7.69       -1.07     25.51 o
  -9  10  14       19.80       33.59     16.23 o
  -8  10  14       61.00       44.09     16.87 o
  -7  10  14       48.73       33.95     16.37 o
  -6  10  14        4.65       -7.86     28.57 o
  -5  10  14        0.24        7.47     13.95 o
  -4  10  14      109.24      153.50     20.75 o
  -3  10  14       17.46       26.19     14.54 o
  -2  10  14       54.75       44.80     28.77 o
  -1  10  14       15.42        5.31     13.86 o
   0  10  14       93.31       81.27     18.29 o
   1  10  14        8.81        3.62      9.82 o
   2  10  14       10.16       17.52     10.87 o
   3  10  14        0.03       -5.87      9.81 o
   4  10  14        2.80       12.74     11.03 o
   5  10  14       14.27       21.36     11.81 o
   6  10  14       14.89       -0.56     13.65 o
  -8  11  14       10.68       14.92     24.76 o
  -7  11  14       37.36       34.68     25.71 o
  -6  11  14        0.07       24.36     25.23 o
  -5  11  14       27.82       10.00     24.12 o
  -4  11  14       89.03       68.32     27.22 o
  -3  11  14       67.39      146.56     32.93 o
  -2  11  14        0.38       -9.36     21.90 o
  -1  11  14       47.87       55.39     24.44 o
   0  11  14       21.94       48.80     25.95 o
   1  11  14        1.96        1.11     20.23 o
   2  11  14        2.44      -15.47     15.47 o
 -21   0  15        0.36      -14.28     20.55 o
 -19   0  15       13.82        3.49     19.04 o
 -17   0  15      116.57       91.89     22.70 o
 -15   0  15        0.95        0.44      9.13 o
 -13   0  15       79.36       97.35      8.95 o
 -11   0  15        7.08       -0.56      5.22 o
  -9   0  15      546.37      570.62     14.77 o
  -7   0  15      811.41      798.65     17.06 o
  -5   0  15      747.17      793.79     16.44 o
  -3   0  15      394.93      388.54     10.98 o
  -1   0  15      141.46      160.04     11.17 o
   1   0  15      485.03      520.96     13.93 o
   3   0  15       35.66       36.31      5.24 o
   5   0  15      840.81      800.16     18.42 o
   7   0  15      460.56      447.04     16.12 o
   9   0  15        0.01       -7.35      7.35 o
  11   0  15       26.49       40.69     18.33 o
  13   0  15      182.08      199.37     21.08 o
  15   0  15       63.48       46.54     26.38 o
 -21   1  15      147.36      125.75     21.21 o
 -20   1  15       31.90       18.32     15.83 o
 -19   1  15       69.57       60.21     16.78 o
 -18   1  15        0.21        0.98     13.03 o
 -17   1  15      136.70      133.97     13.58 o
 -16   1  15       10.49        1.56     11.15 o
 -15   1  15       69.59       67.93     20.80 o
 -14   1  15       99.98       88.18      8.91 o
 -13   1  15     1109.38     1115.08     18.80 o
 -12   1  15       16.54       12.73      4.51 o
 -11   1  15     2074.44     2022.19     25.04 o
 -10   1  15        0.18       -0.75      3.47 o
  -9   1  15      136.17      121.98      5.30 o
  -8   1  15     1274.29     1285.76     16.83 o
  -7   1  15      157.18      156.84      5.29 o
  -6   1  15      685.55      687.59     11.77 o
  -5   1  15       53.00       53.66      4.18 o
  -4   1  15      506.36      589.54     10.47 o
  -3   1  15       28.96       44.53      3.25 o
  -2   1  15      102.94      117.35      4.45 o
  -1   1  15      579.73      613.32     10.06 o
   0   1  15      161.40      152.03      5.30 o
   1   1  15       40.51       35.83      3.66 o
   2   1  15       12.91       12.41      3.00 o
   3   1  15      137.94      129.50      5.41 o
   4   1  15      298.77      307.52      7.70 o
   5   1  15      105.95      106.40      5.47 o
   6   1  15      586.88      628.12     11.88 o
   7   1  15      422.87      447.87     12.14 o
   8   1  15      121.36      123.92      8.29 o
   9   1  15      337.92      350.11     12.55 o
  10   1  15        1.15       14.48      6.62 o
  11   1  15       16.61       10.56      7.59 o
  12   1  15        5.88       13.58      8.60 o
  13   1  15       39.32       22.54      9.83 o
  14   1  15        1.82       -1.59     13.32 o
  15   1  15        4.48       10.00     12.19 o
 -21   2  15        0.28        8.97     11.63 o
 -20   2  15       46.98       51.35     13.18 o
 -19   2  15       53.71       38.23     15.77 o
 -18   2  15       77.61       90.35     13.47 o
 -17   2  15       48.73       29.43     10.16 o
 -16   2  15       78.26       50.52     10.41 o
 -15   2  15      224.62      229.52     12.88 o
 -14   2  15      127.00      130.62     10.12 o
 -13   2  15        9.62        7.06      5.10 o
 -12   2  15        5.97       -1.01      4.50 o
 -11   2  15       61.98       59.39      5.49 o
 -10   2  15       18.45       19.57      4.82 o
  -9   2  15      199.39      196.73      6.12 o
  -8   2  15      107.71      113.49      5.75 o
  -7   2  15       25.47       24.12      3.52 o
  -6   2  15      315.13      307.87      7.37 o
  -5   2  15      527.55      523.03      9.46 o
  -4   2  15      113.97      102.27      4.43 o
  -3   2  15      428.24      380.90      7.97 o
  -2   2  15      493.31      544.91     11.36 o
  -1   2  15      349.58      339.36      8.01 o
   0   2  15      451.05      449.38      8.85 o
   1   2  15      515.86      509.05      8.91 o
   2   2  15      981.27      992.02     14.81 o
   3   2  15      896.24      893.44     18.95 o
   4   2  15        3.00       -2.73      3.04 o
   5   2  15      208.77      212.59      7.64 o
   6   2  15      491.95      491.22     12.92 o
   7   2  15      454.41      419.19     11.64 o
   8   2  15      129.79      146.62      8.78 o
   9   2  15       39.42       36.44      9.10 o
  10   2  15        0.01       -4.85      6.25 o
  11   2  15       10.15       10.95      9.82 o
  12   2  15       10.08       -2.85     10.20 o
  13   2  15        2.63       -2.16     11.08 o
  14   2  15      127.91      140.09     24.04 o
 -20   3  15        8.51       -4.28      9.55 o
 -19   3  15        1.33        3.72      8.90 o
 -18   3  15        6.87       -3.46      8.75 o
 -17   3  15        1.92       -5.08      9.25 o
 -16   3  15       16.79        1.83      9.61 o
 -15   3  15        7.39       21.17      7.59 o
 -14   3  15      322.17      343.51     17.81 o
 -13   3  15       24.26       24.55      9.19 o
 -12   3  15      197.60      185.84     10.43 o
 -11   3  15     1726.27     1688.62     28.61 o
 -10   3  15      885.76      928.11     20.17 o
  -9   3  15      300.00      260.51     14.84 o
  -8   3  15        0.10       -3.24      3.24 o
  -7   3  15       14.62        4.16      3.05 o
  -6   3  15      386.69      355.28      7.89 o
  -5   3  15       60.45       54.28      4.20 o
  -4   3  15      286.67      286.39     10.74 o
  -3   3  15       20.78       18.51      2.98 o
  -2   3  15     1758.96     1695.16     22.91 o
  -1   3  15      919.20      849.40     18.24 o
   0   3  15       23.05       21.82      4.44 o
   1   3  15       20.88       24.08      3.69 o
   2   3  15     1132.74     1080.11     17.35 o
   3   3  15       90.28       93.75      6.04 o
   4   3  15       53.32       66.57      5.72 o
   5   3  15      333.40      341.84     10.19 o
   6   3  15      105.83      103.46      7.78 o
   7   3  15       29.06       14.23      6.14 o
   8   3  15        0.83       -6.19      6.19 o
   9   3  15       14.71       -2.92     10.85 o
  10   3  15        7.32       -7.26      7.26 o
  11   3  15       91.55      106.07     12.42 o
  12   3  15        0.12       -3.36     11.74 o
  13   3  15        0.15        1.74     10.95 o
  14   3  15       20.42       30.28     15.64 o
 -20   4  15       11.12        3.75     12.11 o
 -19   4  15        1.21      -15.91     15.91 o
 -18   4  15        5.38        8.22     11.19 o
 -17   4  15        3.91       -2.80      9.56 o
 -16   4  15       34.88       39.77     12.63 o
 -15   4  15       13.68       -0.98      5.61 o
 -14   4  15       79.26       80.30      9.08 o
 -13   4  15       45.87       24.88      7.10 o
 -12   4  15        6.40        5.49      5.50 o
 -11   4  15       84.20       65.60      7.17 o
 -10   4  15      953.18      960.68     28.40 o
  -9   4  15      148.26      168.47      7.40 o
  -8   4  15       25.61       14.33      3.94 o
  -7   4  15      124.75      107.82      5.43 o
  -6   4  15     2036.38     1982.61     24.97 o
  -5   4  15      347.58      305.64      7.55 o
  -4   4  15       98.03      104.03      8.49 o
  -3   4  15      346.56      345.89      6.08 o
  -2   4  15      271.74      241.78      5.50 o
  -1   4  15       73.49       63.92      4.07 o
   0   4  15      342.42      348.95      8.55 o
   1   4  15       58.24       56.45      5.05 o
   2   4  15      152.77      143.96      6.56 o
   3   4  15       94.26       79.35      5.75 o
   4   4  15       11.25       18.49      4.97 o
   5   4  15      510.48      463.50     14.05 o
   6   4  15      410.70      445.41     14.54 o
   7   4  15      180.54      184.58     10.69 o
   8   4  15       23.82       16.97      7.56 o
   9   4  15       57.95       61.87      9.88 o
  10   4  15        0.79       -6.41      7.63 o
  11   4  15       26.95       29.03     10.39 o
  12   4  15       28.95       14.42     12.05 o
  13   4  15       52.31       31.91     19.39 o
  14   4  15       21.37       24.76     24.20 o
 -19   5  15        0.76      -10.45     10.45 o
 -18   5  15        2.16       15.96     11.18 o
 -17   5  15        9.60       16.28     11.99 o
 -16   5  15        1.94       11.53     10.11 o
 -15   5  15        0.44        0.18      6.67 o
 -14   5  15      239.68      219.52     12.13 o
 -13   5  15      265.79      259.78     10.90 o
 -12   5  15       32.84       28.81      5.72 o
 -11   5  15      342.08      313.95     10.39 o
 -10   5  15       45.48       36.77      4.95 o
  -9   5  15      291.64      301.89     10.47 o
  -8   5  15     1380.97     1254.98     23.57 o
  -7   5  15      428.03      432.52     13.28 o
  -6   5  15       10.81       13.63      7.55 o
  -5   5  15      425.74      408.77     21.81 o
  -4   5  15      757.88      730.51     22.42 o
  -3   5  15      792.63      775.56     35.55 o
  -2   5  15      152.39      143.54      7.59 o
  -1   5  15      452.81      433.14     11.84 o
   0   5  15       82.18       86.57      7.88 o
   1   5  15      133.99      135.33      6.81 o
   2   5  15      355.83      400.02     11.70 o
   3   5  15      361.38      336.44     11.42 o
   4   5  15      366.70      358.13     19.32 o
   5   5  15      235.04      214.59     10.40 o
   6   5  15       22.99       14.47      6.04 o
   7   5  15       93.99       93.02     10.51 o
   8   5  15       83.44      100.65     11.09 o
   9   5  15      125.38      120.32     12.08 o
  10   5  15       14.36        1.33      8.40 o
  11   5  15       25.87        4.28     10.02 o
  12   5  15      114.34      150.65     17.48 o
  13   5  15        7.78       15.10     13.33 o
 -18   6  15       11.96       26.21     12.44 o
 -17   6  15        6.46       -0.66     21.50 o
 -16   6  15      311.87      378.41     20.69 o
 -15   6  15       60.43       83.96     16.85 o
 -14   6  15        6.63        6.47      9.22 o
 -13   6  15       12.21       10.90      8.36 o
 -12   6  15      337.39      331.09     16.42 o
 -11   6  15        0.08        0.58      7.54 o
 -10   6  15        2.68       -6.38      6.38 o
  -9   6  15      523.38      476.65     16.32 o
  -8   6  15       87.64       96.36     18.01 o
  -7   6  15        0.27        0.18      4.69 o
  -6   6  15      167.90      134.36     13.53 o
  -5   6  15      418.31      421.36     19.22 o
  -4   6  15      207.10      187.10     12.77 o
  -3   6  15     1279.55     1282.05     55.80 o
  -2   6  15      191.56      176.13     14.47 o
  -1   6  15      178.54      171.34      6.16 o
   0   6  15       28.59       26.65      4.16 o
   1   6  15      472.94      513.70     12.82 o
   2   6  15      433.24      408.30     17.71 o
   3   6  15        1.39       -1.08      4.98 o
   4   6  15      218.28      222.94     10.29 o
   5   6  15       27.62       23.24      6.23 o
   6   6  15      216.38      215.15     11.36 o
   7   6  15        4.57        8.14      7.98 o
   8   6  15        2.50        7.82      8.34 o
   9   6  15        0.37       -2.47      8.34 o
  10   6  15       37.11       31.75     12.05 o
  11   6  15        2.82      -10.20     10.20 o
  12   6  15        7.63       12.97     12.81 o
 -17   7  15       16.49       31.25     12.27 o
 -16   7  15      114.56      145.50     15.49 o
 -15   7  15       31.41       35.02     11.19 o
 -14   7  15       22.39       27.02      9.91 o
 -13   7  15       97.18      115.66     19.37 o
 -12   7  15        5.12       -4.19      9.95 o
 -11   7  15        1.71        1.30      7.29 o
 -10   7  15        0.37       -3.83      8.89 o
  -9   7  15       22.29       23.49      7.08 o
  -8   7  15      178.92      163.62     10.54 o
  -7   7  15      153.35      148.82      9.31 o
  -6   7  15        6.56        1.25     10.74 o
  -5   7  15      264.13      269.25     21.46 o
  -4   7  15        6.31        8.55     11.79 o
  -3   7  15       14.13       16.76     11.62 o
  -2   7  15       19.31       14.21      6.55 o
  -1   7  15       49.18       53.92      5.80 o
   0   7  15      102.60       95.15      6.05 o
   1   7  15      703.10      684.78     15.48 o
   2   7  15      114.57      117.14      7.70 o
   3   7  15        5.60        0.38      5.20 o
   4   7  15        0.07       -1.89      5.37 o
   5   7  15      393.59      401.22     19.60 o
   6   7  15        0.00        0.12      7.86 o
   7   7  15       38.81       65.45     12.66 o
   8   7  15      245.51      249.06     18.52 o
   9   7  15       12.43      -10.92     10.92 o
  10   7  15       10.92       13.41     12.24 o
  11   7  15       16.13       29.43     13.70 o
 -16   8  15       12.17        2.91     11.20 o
 -15   8  15        7.58       11.37     10.34 o
 -14   8  15        6.78       -0.66      9.54 o
 -13   8  15       66.57       50.68     10.87 o
 -12   8  15       11.45       -7.72      7.72 o
 -11   8  15        2.08       -1.41      7.95 o
 -10   8  15       15.71       17.27     10.93 o
  -9   8  15       18.25        6.90     13.49 o
  -8   8  15       12.81        6.22     13.08 o
  -7   8  15      196.00      187.25     20.72 o
  -6   8  15       16.18       -1.19     11.84 o
  -5   8  15      106.23       86.20     17.85 o
  -4   8  15        1.95        4.48     12.02 o
  -3   8  15      334.55      318.85     23.99 o
  -2   8  15        4.06       -4.75     17.66 o
  -1   8  15        4.99        6.98      3.52 o
   0   8  15      253.00      258.20      9.30 o
   1   8  15      131.06      121.62      7.63 o
   2   8  15        0.49        4.02      5.23 o
   3   8  15        2.13       11.17      5.77 o
   4   8  15       59.38       65.77      8.96 o
   5   8  15        4.80        9.23     10.78 o
   6   8  15       14.34       17.07     11.08 o
   7   8  15       59.80       67.37     12.97 o
   8   8  15       68.87       81.59     22.77 o
   9   8  15       27.40       18.18     12.33 o
 -14   9  15       34.41       11.37     18.06 o
 -13   9  15       11.79       10.22     16.74 o
 -12   9  15       25.78       23.30     26.15 o
 -11   9  15      102.40      126.40     45.03 o
 -10   9  15      101.11      131.24     21.06 o
  -9   9  15       22.17       29.74     15.88 o
  -8   9  15       10.16       20.20     20.95 o
  -7   9  15       11.44       -8.32     13.24 o
  -6   9  15       10.69       14.94     13.16 o
  -5   9  15        5.03       10.22     13.93 o
  -4   9  15       32.50       28.88     15.91 o
  -3   9  15        0.57       -5.07     12.65 o
  -2   9  15       22.32       36.40     15.22 o
  -1   9  15       10.65        7.23      6.47 o
   0   9  15       20.84       26.87      6.78 o
   1   9  15       65.69       60.05     10.64 o
   2   9  15        0.09        5.93      8.77 o
   3   9  15       71.32       89.29     12.56 o
   4   9  15       14.78       17.42      8.16 o
   5   9  15      128.56      152.43     15.78 o
   6   9  15        2.16        6.89     11.37 o
   7   9  15        6.14       26.31     12.44 o
 -11  10  15       11.60       35.73     18.32 o
 -10  10  15       19.09       17.63     16.66 o
  -9  10  15       13.19       27.64     16.95 o
  -8  10  15      117.51       88.38     18.68 o
  -7  10  15       16.40       20.40     15.43 o
  -6  10  15       12.44       17.20     16.01 o
  -5  10  15        4.02        3.43     14.56 o
  -4  10  15       24.63       45.00     16.92 o
  -3  10  15      117.60      112.47     22.77 o
  -2  10  15        0.00       13.38     14.18 o
  -1  10  15       12.77       40.16     15.61 o
   0  10  15        0.04      -13.19     13.19 o
   1  10  15       86.90       88.55     27.14 o
   2  10  15       32.53       46.11     13.13 o
   3  10  15        5.99        7.40     11.34 o
   4  10  15        1.29       13.43     11.30 o
   5  10  15       22.49       20.23     12.46 o
  -7  11  15        5.92       -3.45     15.33 o
  -6  11  15        4.97       21.85     34.12 o
  -5  11  15        7.29       12.22     16.95 o
  -4  11  15       28.23       33.73     25.39 o
  -3  11  15        2.03      -14.68     22.14 o
  -2  11  15        2.69        0.63     24.52 o
  -1  11  15       11.90        0.56     21.50 o
   0  11  15        3.48       26.50     25.07 o
   1  11  15        0.91      -11.11     21.98 o
 -20   0  16      297.99      322.11     36.82 o
 -18   0  16        0.06       -1.98     17.46 o
 -16   0  16       31.66       15.00     16.74 o
 -14   0  16      304.24      291.86     15.22 o
 -12   0  16       18.82       20.15      7.30 o
 -10   0  16       36.23       31.16      6.06 o
  -8   0  16      184.43      201.16     15.51 o
  -6   0  16      390.79      415.11     11.67 o
  -4   0  16      397.90      325.44     10.17 o
  -2   0  16      473.95      480.60     12.59 o
   0   0  16      324.96      317.23     10.74 o
   2   0  16        9.90        1.30      4.41 o
   4   0  16     3139.68     2986.95     45.00 o
   6   0  16        2.55       15.60     10.82 o
   8   0  16       32.78       22.83      9.21 o
  10   0  16      238.95      275.25     25.08 o
  12   0  16       19.49        0.46     12.71 o
  14   0  16       24.35       14.92     13.90 o
 -21   1  16       80.61       58.10     18.26 o
 -20   1  16       87.81       75.93     18.49 o
 -19   1  16       11.07       30.31     15.14 o
 -18   1  16       80.34       78.55     17.14 o
 -17   1  16       13.34       25.72     10.58 o
 -16   1  16      281.21      286.97     27.72 o
 -15   1  16        0.16        3.56      8.25 o
 -14   1  16       45.58       51.83      7.97 o
 -13   1  16      131.73      143.88      8.39 o
 -12   1  16      728.72      720.22     13.33 o
 -11   1  16       91.69       93.47      6.00 o
 -10   1  16     2293.59     2230.12     26.53 o
  -9   1  16      274.09      266.54      8.75 o
  -8   1  16        0.83       -2.85      2.85 o
  -7   1  16      826.74      801.61     12.14 o
  -6   1  16      966.16      969.72     15.31 o
  -5   1  16       70.20       72.21      4.43 o
  -4   1  16       60.44       67.61      4.33 o
  -3   1  16      990.34     1009.13     15.02 o
  -2   1  16        1.54        6.58      2.67 o
  -1   1  16      412.10      461.67      9.53 o
   0   1  16      436.28      449.05      8.91 o
   1   1  16      127.31      113.76      5.20 o
   2   1  16      153.70      156.55      5.69 o
   3   1  16      717.83      703.25     11.99 o
   4   1  16      531.34      504.24      9.99 o
   5   1  16        0.09        4.95      3.76 o
   6   1  16       83.78       86.43      6.47 o
   7   1  16      192.63      188.30      9.34 o
   8   1  16      233.34      211.84     10.09 o
   9   1  16      117.39      115.58     10.25 o
  10   1  16        0.01       -4.13      6.11 o
  11   1  16        6.08       10.12      8.11 o
  12   1  16        2.29        5.71     10.27 o
  13   1  16      113.56      139.20     16.46 o
  14   1  16       38.28       42.75     24.77 o
 -21   2  16        9.84       17.72     12.17 o
 -20   2  16        0.01       -9.72     21.35 o
 -19   2  16       71.93       85.49     14.35 o
 -18   2  16        2.17       -2.45     12.78 o
 -17   2  16        8.43       13.80      9.91 o
 -16   2  16      182.62      177.41     15.65 o
 -15   2  16      343.96      350.89     20.40 o
 -14   2  16        1.41       -6.02      6.02 o
 -13   2  16       21.70       21.82      6.77 o
 -12   2  16      143.53      146.19      8.89 o
 -11   2  16      364.04      344.11     10.84 o
 -10   2  16      378.92      360.94     10.64 o
  -9   2  16      119.50      117.98      5.93 o
  -8   2  16     1251.40     1257.74     18.21 o
  -7   2  16       55.22       44.33      4.09 o
  -6   2  16      547.76      590.02     10.64 o
  -5   2  16       16.97        7.99      2.93 o
  -4   2  16        6.04        5.25      2.80 o
  -3   2  16      174.09      187.32      6.02 o
  -2   2  16      361.16      407.07      8.82 o
  -1   2  16      146.79      149.89      5.79 o
   0   2  16      191.66      203.73      6.32 o
   1   2  16        3.97        6.61      2.79 o
   2   2  16        0.04        7.57      3.24 o
   3   2  16      187.21      180.92      9.09 o
   4   2  16      162.94      155.35      6.70 o
   5   2  16      163.87      161.94      7.51 o
   6   2  16       54.55       44.75      5.61 o
   7   2  16       30.92       39.64      6.22 o
   8   2  16      138.86      131.87     11.10 o
   9   2  16       48.29       58.58      9.31 o
  10   2  16        2.05       -6.39      7.63 o
  11   2  16        0.17       -4.90      9.50 o
  12   2  16       22.04        6.17     11.12 o
  13   2  16        0.21       -3.65     10.90 o
  14   2  16       40.80       68.82     15.16 o
 -20   3  16       35.26       40.23     11.60 o
 -19   3  16        3.07       -0.69      9.12 o
 -18   3  16       52.96       54.80     13.15 o
 -17   3  16       36.86       20.92     10.63 o
 -16   3  16        3.01       -8.73      8.73 o
 -15   3  16       58.21       35.78      8.48 o
 -14   3  16        7.66        9.28      6.29 o
 -13   3  16      231.74      225.96     11.67 o
 -12   3  16      151.62      120.49      9.02 o
 -11   3  16      262.09      247.17     15.32 o
 -10   3  16      838.96      851.73     16.66 o
  -9   3  16      978.81      952.84     17.34 o
  -8   3  16      863.30      808.02     15.29 o
  -7   3  16      391.25      350.19      9.30 o
  -6   3  16      759.97      801.17     13.00 o
  -5   3  16     1419.81     1459.67     19.46 o
  -4   3  16        8.13        6.20      3.34 o
  -3   3  16       71.49       84.52      4.78 o
  -2   3  16        0.07       -1.49      3.88 o
  -1   3  16       59.65       60.13      4.34 o
   0   3  16      105.49      106.31      5.60 o
   1   3  16       13.50        7.91      3.09 o
   2   3  16       18.57       32.86      4.79 o
   3   3  16      126.51      124.38      6.70 o
   4   3  16      599.87      527.42     13.65 o
   5   3  16      177.29      189.08      8.98 o
   6   3  16       15.17       20.73      5.61 o
   7   3  16       67.97       67.26      9.06 o
   8   3  16       53.98       58.86      9.32 o
   9   3  16      113.55      122.50     11.74 o
  10   3  16       24.74       24.17      8.88 o
  11   3  16        3.01       -2.20      9.95 o
  12   3  16       17.04       35.98     12.26 o
  13   3  16        4.20       -5.07     13.99 o
 -20   4  16        0.48        0.59     12.00 o
 -19   4  16       29.53       34.57     10.82 o
 -18   4  16       20.88       27.36      9.70 o
 -17   4  16       44.37       64.89     10.95 o
 -16   4  16       63.40       68.20     14.50 o
 -15   4  16       29.65       18.98      8.01 o
 -14   4  16        3.55        3.30      7.90 o
 -13   4  16        7.57        9.02      6.35 o
 -12   4  16      125.37      108.76      8.52 o
 -11   4  16      455.73      426.60     13.83 o
 -10   4  16       22.37       18.55      5.09 o
  -9   4  16      252.94      238.03      8.55 o
  -8   4  16      677.67      646.16     13.28 o
  -7   4  16       99.31       95.32      5.37 o
  -6   4  16     1137.72     1111.80     19.19 o
  -5   4  16     1044.57     1034.22     16.60 o
  -4   4  16        2.81       -0.39      4.48 o
  -3   4  16      429.87      417.26      9.83 o
  -2   4  16       54.77       45.10      4.25 o
  -1   4  16     1196.46     1173.38     23.14 o
   0   4  16      407.71      369.27      9.13 o
   1   4  16       32.09       34.44      4.31 o
   2   4  16       34.03       17.84      4.34 o
   3   4  16      293.51      270.51     10.34 o
   4   4  16        0.76       -4.64      4.64 o
   5   4  16      156.03      133.02     10.02 o
   6   4  16       10.14       10.21      5.97 o
   7   4  16      673.74      623.66     30.43 o
   8   4  16       99.93       89.66     10.60 o
   9   4  16        3.90        2.78      8.29 o
  10   4  16        0.91       -7.97      7.97 o
  11   4  16       29.83       23.67     10.66 o
  12   4  16        3.51       -7.44     11.10 o
  13   4  16       12.08       23.94     12.71 o
 -19   5  16       66.66       89.08     14.85 o
 -18   5  16       17.30        7.48     11.17 o
 -17   5  16       36.30       35.37     11.59 o
 -16   5  16       61.79       73.70     12.04 o
 -15   5  16       62.52       83.29     12.12 o
 -14   5  16       11.65        6.47      5.91 o
 -13   5  16      116.63      128.46      8.32 o
 -12   5  16        3.10       10.38      6.21 o
 -11   5  16      175.61      165.74      9.29 o
 -10   5  16     1014.74      968.33     20.84 o
  -9   5  16      108.82      121.85      6.96 o
  -8   5  16        1.39       -0.66      7.40 o
  -7   5  16      303.73      227.61     13.19 o
  -6   5  16      152.18      126.74     10.79 o
  -5   5  16      352.68      336.78     15.03 o
  -4   5  16       30.98       31.08      7.87 o
  -3   5  16       78.60       76.07      9.30 o
  -2   5  16      187.37      146.41      6.18 o
  -1   5  16      721.59      679.67     12.11 o
   0   5  16       17.68       20.54      3.89 o
   1   5  16      148.45      139.44      7.23 o
   2   5  16       33.79       18.54      5.01 o
   3   5  16      221.77      208.21      9.52 o
   4   5  16       13.05       10.61      5.37 o
   5   5  16       44.61       45.91      7.12 o
   6   5  16        0.18       -0.29      5.68 o
   7   5  16       65.12       61.17      9.48 o
   8   5  16        3.10       14.62      8.06 o
   9   5  16        0.63        2.72      8.34 o
  10   5  16        0.64       -8.32      8.32 o
  11   5  16       24.84       16.95     12.35 o
  12   5  16       42.71       45.37     13.91 o
 -18   6  16        1.09        7.12     17.33 o
 -17   6  16       44.69       77.24     13.50 o
 -16   6  16       17.44       13.06     10.40 o
 -15   6  16      148.55      163.83     18.99 o
 -14   6  16       27.89       38.51     10.12 o
 -13   6  16       68.55       65.81     10.44 o
 -12   6  16      143.33      115.58     11.49 o
 -11   6  16      779.17      795.43     23.53 o
 -10   6  16        0.85        1.98      6.54 o
  -9   6  16        0.96       -0.15      5.79 o
  -8   6  16       13.13       16.85      6.96 o
  -7   6  16       35.03       39.98     12.68 o
  -6   6  16      546.02      504.96     26.54 o
  -5   6  16       56.78       22.75     12.42 o
  -4   6  16       30.48       12.52     13.01 o
  -3   6  16       51.05       62.59     13.70 o
  -2   6  16        0.05        1.18      5.36 o
  -1   6  16      100.04       93.22      4.99 o
   0   6  16       19.58       21.75      4.38 o
   1   6  16      374.29      364.15     11.07 o
   2   6  16       85.47       78.83      9.02 o
   3   6  16       97.32       94.82      7.51 o
   4   6  16       85.11       92.77      9.36 o
   5   6  16       93.74      114.20      8.79 o
   6   6  16      172.12      172.92     12.53 o
   7   6  16        2.17       -5.21      7.93 o
   8   6  16       40.08       41.52     10.12 o
   9   6  16       14.76       23.95     12.10 o
  10   6  16        1.35        8.07     11.25 o
  11   6  16        0.26        3.51     11.92 o
 -17   7  16        7.06        2.17     11.01 o
 -16   7  16       88.18       73.02     13.48 o
 -15   7  16      157.92      192.58     16.04 o
 -14   7  16        2.36       15.02      9.51 o
 -13   7  16       17.52        0.14     15.56 o
 -12   7  16       25.46       28.31      9.35 o
 -11   7  16        3.62      -11.52     11.52 o
 -10   7  16        4.64       -1.34      7.61 o
  -9   7  16        1.04       -7.94     10.21 o
  -8   7  16        0.66       18.97     12.93 o
  -7   7  16      486.79      518.63     28.65 o
  -6   7  16      103.97      125.70     17.86 o
  -5   7  16      176.47      175.73     18.88 o
  -4   7  16        0.24       -9.83     11.28 o
  -3   7  16      146.12      139.76     17.73 o
  -2   7  16       11.28       10.48      9.30 o
  -1   7  16       24.19       14.92      3.32 o
   0   7  16      150.13      160.78      7.24 o
   1   7  16      218.83      229.67      9.17 o
   2   7  16      108.07       98.01      7.19 o
   3   7  16        0.01       -5.55      5.55 o
   4   7  16        8.46        1.42      5.82 o
   5   7  16      247.26      262.41     12.44 o
   6   7  16      118.39      125.66     14.16 o
   7   7  16       99.53      105.31     14.00 o
   8   7  16       53.81       76.04     13.76 o
   9   7  16       94.14      127.48     21.39 o
  10   7  16       36.34       47.76     14.05 o
 -15   8  16       18.39       11.38     11.11 o
 -14   8  16       69.25       67.59     11.91 o
 -13   8  16        4.36       -2.29     12.23 o
 -12   8  16       23.55       20.97      8.88 o
 -11   8  16       29.94       36.87     16.48 o
 -10   8  16        0.55       12.26     15.15 o
  -9   8  16       18.40       37.92     14.94 o
  -8   8  16      295.45      283.96     24.77 o
  -7   8  16       20.73       31.87     13.75 o
  -6   8  16      159.72      158.19     20.06 o
  -5   8  16      173.09      172.05     20.28 o
  -4   8  16      235.48      252.28     50.99 o
  -3   8  16       15.01       26.22     14.48 o
  -2   8  16      277.72      281.82     23.34 o
  -1   8  16       60.79       72.19      6.79 o
   0   8  16        2.42        4.26      8.45 o
   1   8  16       36.43       32.94      9.39 o
   2   8  16       11.65        8.81      6.12 o
   3   8  16       12.86        7.74      7.24 o
   4   8  16      204.93      197.87     12.35 o
   5   8  16       42.64       46.05     12.17 o
   6   8  16       16.84       33.74     12.10 o
   7   8  16        7.13        4.15     10.93 o
   8   8  16       12.70       13.68     12.22 o
   9   8  16        0.00       16.79     12.75 o
 -14   9  16        7.20       35.41     18.57 o
 -13   9  16      100.51      124.33     22.41 o
 -12   9  16       10.80       18.51     33.53 o
 -11   9  16        0.03      -14.51     14.51 o
 -10   9  16      106.21      123.56     21.60 o
  -9   9  16       60.03       73.78     19.08 o
  -8   9  16        6.40       11.62     19.36 o
  -7   9  16        3.93       10.85     13.74 o
  -6   9  16       39.14       25.43     14.92 o
  -5   9  16        0.11      -12.30     12.30 o
  -4   9  16        0.11       -5.73     13.54 o
  -3   9  16        2.09       -0.27     13.41 o
  -2   9  16        7.21       -3.11     16.94 o
  -1   9  16       72.56       70.48     17.72 o
   0   9  16        4.77        3.35      8.86 o
   1   9  16        0.94       -3.92      6.32 o
   2   9  16        8.19       13.16      7.53 o
   3   9  16       34.63       36.35      8.70 o
   4   9  16       40.80       50.35     12.00 o
   5   9  16       19.51       30.39     12.27 o
   6   9  16        0.07        5.38     11.26 o
   7   9  16        1.30        7.37     11.87 o
 -11  10  16        3.01       26.25     16.30 o
 -10  10  16       12.15       -5.38     15.92 o
  -9  10  16        1.11       -2.69     18.77 o
  -8  10  16        5.27        1.20     16.45 o
  -7  10  16       23.20       26.42     16.30 o
  -6  10  16        3.16       19.95     20.31 o
  -5  10  16        0.34        1.83     14.98 o
  -4  10  16        0.06      -13.58     13.58 o
  -3  10  16       12.06       10.92     14.64 o
  -2  10  16      157.55      191.71     23.09 o
  -1  10  16        2.50       20.34     15.49 o
   0  10  16        1.18        7.29     15.54 o
   1  10  16        0.29       -1.61     14.78 o
   2  10  16        0.11       15.92     15.70 o
   3  10  16        1.83      -11.64     15.98 o
   4  10  16        1.34       17.16     11.45 o
  -6  11  16       94.21       71.02     29.28 o
  -5  11  16        4.09       21.85     23.25 o
  -4  11  16        1.49        2.90     15.89 o
  -3  11  16        1.03       -5.51     15.23 o
  -2  11  16        0.03      -14.70     14.70 o
  -1  11  16        7.04       15.16     24.04 o
 -21   0  17       22.37       15.31     23.65 o
 -19   0  17      899.64     1062.03     59.45 o
 -17   0  17       32.57       59.83     20.87 o
 -15   0  17      159.29      175.85     24.20 o
 -13   0  17        0.67       -5.13      6.33 o
 -11   0  17      914.12      917.69     21.30 o
  -9   0  17       11.31       10.76      5.13 o
  -7   0  17        4.41        3.61      4.21 o
  -5   0  17       33.04       36.65      5.10 o
  -3   0  17      613.02      558.34     13.97 o
  -1   0  17      627.57      663.33     16.45 o
   1   0  17      371.27      326.77     16.68 o
   3   0  17     1514.60     1482.31     29.12 o
   5   0  17        4.04        4.92      5.89 o
   7   0  17      228.39      221.41     14.49 o
   9   0  17      279.71      281.54     23.13 o
  11   0  17       10.44        9.08     12.52 o
  13   0  17       43.22       46.10     25.39 o
 -21   1  17        0.95       -0.91     15.00 o
 -20   1  17        0.74        6.64     15.53 o
 -19   1  17       51.40       62.18     27.77 o
 -18   1  17      368.46      370.88     24.82 o
 -17   1  17       35.69       50.43     14.22 o
 -16   1  17       51.76       63.58     11.43 o
 -15   1  17      749.91      699.99     23.96 o
 -14   1  17      586.43      597.82     34.38 o
 -13   1  17       96.95      114.30      7.75 o
 -12   1  17       26.36       25.04      5.70 o
 -11   1  17     2103.78     2033.44     27.62 o
 -10   1  17       85.69       93.36      5.54 o
  -9   1  17      677.11      621.39     11.14 o
  -8   1  17      139.32      137.38      6.86 o
  -7   1  17      224.17      212.49      9.12 o
  -6   1  17       39.66       35.86      4.16 o
  -5   1  17     1140.99     1117.22     16.43 o
  -4   1  17       13.67       14.98      2.70 o
  -3   1  17       66.10       56.21      3.82 o
  -2   1  17      577.15      542.37      9.71 o
  -1   1  17       45.24       37.83      5.51 o
   0   1  17       14.96        7.37      2.99 o
   1   1  17      164.65      146.45      5.86 o
   2   1  17      242.61      250.87      7.19 o
   3   1  17      884.67      805.29     13.31 o
   4   1  17        0.33        6.59      3.73 o
   5   1  17     2174.54     2208.05     28.50 o
   6   1  17      279.02      288.03     10.10 o
   7   1  17       80.26       79.01      7.47 o
   8   1  17      245.19      234.45     11.08 o
   9   1  17       56.52       72.70      8.74 o
  10   1  17       36.11       29.08     12.73 o
  11   1  17        2.55       -9.45      9.45 o
  12   1  17        7.95        6.10     10.63 o
  13   1  17       34.79       60.11     13.94 o
  14   1  17        8.12        9.68     15.27 o
 -21   2  17       11.46        8.95     16.31 o
 -20   2  17       51.99       71.44     18.49 o
 -19   2  17      444.90      560.81     30.87 o
 -18   2  17       36.87       35.66     12.60 o
 -17   2  17        0.96        7.83     12.61 o
 -16   2  17      109.76       87.35     12.36 o
 -15   2  17        0.68        2.90      8.63 o
 -14   2  17      465.71      453.49     17.85 o
 -13   2  17       27.40       17.18      7.83 o
 -12   2  17      194.19      201.79     13.13 o
 -11   2  17      118.88      116.85      7.43 o
 -10   2  17      543.56      552.61     13.30 o
  -9   2  17      744.66      747.20     15.19 o
  -8   2  17      447.46      408.09     10.82 o
  -7   2  17       97.75       85.39      5.84 o
  -6   2  17      114.53      139.86      7.50 o
  -5   2  17      490.20      559.77     12.10 o
  -4   2  17      299.80      303.27     10.44 o
  -3   2  17      270.71      254.67      8.29 o
  -2   2  17       69.27       64.86      4.56 o
  -1   2  17      733.66      733.43     13.65 o
   0   2  17      250.17      256.61      7.27 o
   1   2  17      160.34      168.59      5.70 o
   2   2  17       60.69       49.08      4.42 o
   3   2  17       23.20       37.29      4.46 o
   4   2  17      280.65      268.37     15.13 o
   5   2  17      174.64      159.33      9.01 o
   6   2  17        0.65       -2.53      4.81 o
   7   2  17       12.90        7.61      6.31 o
   8   2  17       19.82       24.65      8.77 o
   9   2  17        2.02        4.52      7.95 o
  10   2  17       63.13       58.16     10.86 o
  11   2  17        5.76       12.75     15.04 o
  12   2  17       25.06       12.63     13.08 o
  13   2  17       16.68       12.60     12.36 o
 -20   3  17       48.17       74.55     14.04 o
 -19   3  17       34.69       36.00     15.07 o
 -18   3  17      146.11      143.59     15.57 o
 -17   3  17       31.17       26.98     13.17 o
 -16   3  17        5.58       17.25      9.93 o
 -15   3  17      177.00      198.24     12.28 o
 -14   3  17       69.78       73.84      8.89 o
 -13   3  17      506.23      511.07     16.64 o
 -12   3  17       16.17       14.00      6.10 o
 -11   3  17      195.41      156.31      8.70 o
 -10   3  17      116.81      127.34     11.00 o
  -9   3  17        1.60       -0.82      4.08 o
  -8   3  17      194.44      185.29      7.70 o
  -7   3  17      165.36      156.07      7.35 o
  -6   3  17      247.85      233.86      7.97 o
  -5   3  17      152.43      146.05      6.59 o
  -4   3  17     1295.57     1335.13     20.65 o
  -3   3  17     1393.95     1380.61     21.25 o
  -2   3  17       64.71       75.32      4.64 o
  -1   3  17       11.19       11.79      3.82 o
   0   3  17      378.24      360.01      9.78 o
   1   3  17     1072.74     1001.35     17.80 o
   2   3  17      242.75      216.25      8.53 o
   3   3  17      651.99      579.96     15.10 o
   4   3  17       30.52       25.25      5.83 o
   5   3  17      102.03      100.42      7.60 o
   6   3  17      252.03      240.89     13.07 o
   7   3  17      223.65      227.36     13.21 o
   8   3  17       86.40       85.98     10.94 o
   9   3  17        6.64        8.85      8.04 o
  10   3  17        1.57        8.30      8.39 o
  11   3  17       88.60       94.50     18.36 o
  12   3  17        8.20        2.02     11.11 o
  13   3  17       16.47       -4.95     12.50 o
 -20   4  17       14.84       36.22     12.89 o
 -19   4  17       82.62       80.14     12.07 o
 -18   4  17        0.11       -6.42      8.55 o
 -17   4  17       53.99       52.69     16.48 o
 -16   4  17       35.27       21.34     14.59 o
 -15   4  17        1.46      -12.06     12.06 o
 -14   4  17        7.97       11.78      6.62 o
 -13   4  17        0.05       -0.63      6.62 o
 -12   4  17      600.22      587.60     17.00 o
 -11   4  17      123.08      123.87     10.71 o
 -10   4  17      253.63      238.98     10.20 o
  -9   4  17      150.40      158.92     11.29 o
  -8   4  17      611.83      628.36     13.85 o
  -7   4  17      641.75      661.04     13.73 o
  -6   4  17      131.01      129.91      8.34 o
  -5   4  17       33.48       35.21      4.47 o
  -4   4  17        2.55        0.09      3.22 o
  -3   4  17     1444.56     1433.59     24.29 o
  -2   4  17        0.52       -3.06      3.06 o
  -1   4  17       90.02       85.97      5.93 o
   0   4  17      136.50      130.72      6.07 o
   1   4  17      101.56      104.08      6.00 o
   2   4  17       54.41       50.14      5.95 o
   3   4  17       13.34        9.62      5.04 o
   4   4  17       33.13       21.38      6.03 o
   5   4  17      200.40      174.55     15.23 o
   6   4  17      155.05      160.03     10.16 o
   7   4  17       37.88       37.42     11.21 o
   8   4  17        1.16        4.43      7.89 o
   9   4  17       20.49       34.71      9.42 o
  10   4  17        0.31        2.30      8.60 o
  11   4  17       28.46       22.35     12.17 o
  12   4  17        0.37       -0.79     11.96 o
 -19   5  17        7.25       19.33     12.54 o
 -18   5  17       93.09      111.68     15.11 o
 -17   5  17        8.88       12.55     10.25 o
 -16   5  17      101.59      112.94     11.06 o
 -15   5  17       58.74       75.26      7.98 o
 -14   5  17      910.80      940.43     25.78 o
 -13   5  17        0.03        6.62      5.40 o
 -12   5  17      275.31      273.20     12.08 o
 -11   5  17        9.17       -5.12      5.12 o
 -10   5  17      165.76      182.88      9.27 o
  -9   5  17      521.00      456.24     16.99 o
  -8   5  17      199.15      190.78     10.41 o
  -7   5  17        3.87       10.06      4.97 o
  -6   5  17       35.40       17.79     11.55 o
  -5   5  17      818.98      746.46     22.19 o
  -4   5  17      102.98      117.96     10.88 o
  -3   5  17        0.34       11.41      4.51 o
  -2   5  17       36.79       42.39      3.57 o
  -1   5  17       27.20       27.73      4.12 o
   0   5  17      823.46      833.87     23.89 o
   1   5  17      543.15      511.07     13.14 o
   2   5  17      458.55      442.73     12.71 o
   3   5  17       51.74       52.61      6.54 o
   4   5  17      222.54      202.33     12.42 o
   5   5  17        0.83       -1.95      9.53 o
   6   5  17       67.65       41.71     10.17 o
   7   5  17        0.03       -7.29      7.29 o
   8   5  17       31.01       32.11      9.43 o
   9   5  17        2.72       -8.25      8.25 o
  10   5  17       34.64       59.56     13.29 o
  11   5  17       17.01       -1.04     22.12 o
  12   5  17        7.35       -1.46     12.84 o
 -18   6  17        1.12        0.52     11.54 o
 -17   6  17        0.44       17.92     11.45 o
 -16   6  17       99.19       84.02     13.05 o
 -15   6  17       36.14       23.36     10.26 o
 -14   6  17        6.50        5.75      8.92 o
 -13   6  17        0.64       -7.92      7.92 o
 -12   6  17       27.89       21.30      8.56 o
 -11   6  17      287.31      274.30     14.37 o
 -10   6  17      228.04      225.04     12.45 o
  -9   6  17      325.69      315.63     13.23 o
  -8   6  17       10.22        5.33     12.21 o
  -7   6  17        9.68       15.97     12.34 o
  -6   6  17      426.45      445.42     26.35 o
  -5   6  17        5.02       -3.76     11.57 o
  -4   6  17       69.52       74.98     14.50 o
  -3   6  17        2.85       20.11     11.14 o
  -2   6  17      567.16      540.70     27.12 o
  -1   6  17        3.06        5.12      4.93 o
   0   6  17       40.67       51.52      6.00 o
   1   6  17      292.40      265.74     10.01 o
   2   6  17      105.52      119.94     10.22 o
   3   6  17       38.32       15.08      5.70 o
   4   6  17       31.33       35.24      7.05 o
   5   6  17       55.58       46.56      7.44 o
   6   6  17       17.34       22.33      8.91 o
   7   6  17      106.08      125.20     12.27 o
   8   6  17       85.83      109.06     14.81 o
   9   6  17        7.99       -3.13     11.31 o
  10   6  17        0.02        5.56     11.42 o
  11   6  17        0.41       -5.29     12.17 o
 -17   7  17       41.76       43.93     13.12 o
 -16   7  17        6.77       17.91     14.97 o
 -15   7  17        5.46        5.05     10.28 o
 -14   7  17       79.18       81.89     11.97 o
 -13   7  17        0.00       -5.00      8.21 o
 -12   7  17        7.78       -6.72      7.75 o
 -11   7  17       32.71       48.86      9.79 o
 -10   7  17       86.47       99.03     20.35 o
  -9   7  17       42.77       53.96     15.09 o
  -8   7  17      140.39      148.04     21.90 o
  -7   7  17       12.54       22.17     22.65 o
  -6   7  17        0.08        8.65     12.40 o
  -5   7  17       79.62       62.77     15.01 o
  -4   7  17       61.35       84.19     31.26 o
  -3   7  17       13.46       -3.38     10.88 o
  -2   7  17      100.66      119.83     17.50 o
  -1   7  17        8.19       -4.18      8.36 o
   0   7  17        6.84       -0.12      5.57 o
   1   7  17       27.05       16.36      5.04 o
   2   7  17       76.37       82.81      6.99 o
   3   7  17        1.08        4.61      5.42 o
   4   7  17        0.01        2.63      5.77 o
   5   7  17        3.77       -1.66      7.11 o
   6   7  17       50.58       55.72     12.37 o
   7   7  17       41.36       41.96     12.37 o
   8   7  17      234.41      286.36     20.45 o
   9   7  17        1.08        9.12     12.04 o
 -15   8  17       11.05       21.62     10.99 o
 -14   8  17       27.25       31.21     18.41 o
 -13   8  17      174.55      190.09     34.68 o
 -12   8  17        0.82       -6.21     14.28 o
 -11   8  17       10.82       -5.33     14.67 o
 -10   8  17       52.53       34.32     16.33 o
  -9   8  17      141.08      145.65     19.90 o
  -8   8  17       19.02       29.69     19.88 o
  -7   8  17       25.00       32.78     15.15 o
  -6   8  17       99.77       88.26     16.97 o
  -5   8  17       48.33       46.44     26.94 o
  -4   8  17       49.64       49.85     14.87 o
  -3   8  17      408.71      419.25     27.09 o
  -2   8  17       38.07        6.61     13.02 o
  -1   8  17       20.23        1.09     20.71 o
   0   8  17        2.84        2.27      4.53 o
   1   8  17        3.10        3.42      5.67 o
   2   8  17        0.22       -5.55      5.55 o
   3   8  17       15.95       24.24     10.58 o
   4   8  17       51.49       56.95      9.18 o
   5   8  17       10.52       -3.15      9.98 o
   6   8  17        2.47       -6.97     10.00 o
   7   8  17       32.56       39.45     13.60 o
   8   8  17       17.40       25.01     12.31 o
 -13   9  17       24.23       37.24     17.53 o
 -12   9  17        3.58       27.28     16.85 o
 -11   9  17       22.67       25.26     17.11 o
 -10   9  17        0.60       24.22     16.19 o
  -9   9  17       29.86       41.40     22.77 o
  -8   9  17       66.09       83.68     18.27 o
  -7   9  17       23.40        3.22     14.18 o
  -6   9  17       18.09        6.02     15.12 o
  -5   9  17        7.46       -0.82     17.38 o
  -4   9  17        6.55        1.97     13.81 o
  -3   9  17       13.26        2.44     13.65 o
  -2   9  17       76.18       83.30     18.13 o
  -1   9  17        1.90       -0.25     14.30 o
   0   9  17       21.83       20.15     15.88 o
   1   9  17        2.92       16.65     17.54 o
   2   9  17       19.68       28.44     19.46 o
   3   9  17        2.23       -0.14     18.34 o
   4   9  17        4.66        0.87     10.75 o
   5   9  17        1.43       -0.61     11.01 o
   6   9  17      119.59      144.80     19.67 o
 -10  10  17       34.27       52.81     19.20 o
  -9  10  17       31.30       44.36     20.27 o
  -8  10  17        0.01       -0.54     16.13 o
  -7  10  17        0.13        3.95     15.33 o
  -6  10  17        9.92        4.22     21.74 o
  -5  10  17       10.17        9.73     34.76 o
  -4  10  17        8.07        6.53     15.96 o
  -3  10  17       59.47       81.64     19.01 o
  -2  10  17        9.71       27.21     20.63 o
  -1  10  17       94.90       94.52     20.07 o
   0  10  17        0.17       -9.12     15.36 o
   1  10  17        0.01       -7.28     26.62 o
   2  10  17       34.61       42.58     22.18 o
   3  10  17       12.75        0.45     17.01 o
 -20   0  18       21.12       26.82     21.98 o
 -18   0  18      319.30      437.74     37.93 o
 -16   0  18       12.27      -11.98     11.98 o
 -14   0  18      383.55      381.56     32.06 o
 -12   0  18      274.19      259.34     14.15 o
 -10   0  18      868.44      853.43     20.05 o
  -8   0  18      313.45      269.29     10.60 o
  -6   0  18        9.61        6.91      5.19 o
  -4   0  18      127.56      128.52      9.14 o
  -2   0  18      648.46      652.63     16.20 o
   0   0  18       23.34       19.58      5.74 o
   2   0  18      230.30      212.86     10.57 o
   4   0  18     1016.39      987.88     23.71 o
   6   0  18        0.17       -7.16      8.40 o
   8   0  18       91.44       93.77     11.90 o
  10   0  18       71.37       43.75     14.04 o
  12   0  18        8.14       10.00     20.95 o
 -21   1  18       12.12       -5.07     15.10 o
 -20   1  18       13.24        8.15     15.04 o
 -19   1  18       19.00       30.67     16.07 o
 -18   1  18       24.06       53.40     24.88 o
 -17   1  18       24.16       12.77     12.81 o
 -16   1  18        4.40       -4.20     11.13 o
 -15   1  18       52.08       75.17     15.06 o
 -14   1  18        0.03        7.47      6.65 o
 -13   1  18        1.27        0.48      5.75 o
 -12   1  18        6.24        9.26      5.46 o
 -11   1  18        1.28       -3.46      4.45 o
 -10   1  18     2437.99     2307.49     29.90 o
  -9   1  18      226.65      232.02      7.98 o
  -8   1  18      424.91      384.76      9.66 o
  -7   1  18        0.25       -2.67      2.67 o
  -6   1  18     3515.50     3378.20     38.93 o
  -5   1  18     1953.89     1982.73     25.39 o
  -4   1  18     1124.20     1032.47     15.98 o
  -3   1  18       62.66       66.07      4.17 o
  -2   1  18      138.03      137.60      6.52 o
  -1   1  18       25.01       19.99      3.52 o
   0   1  18      283.93      285.46      7.84 o
   1   1  18      293.42      299.35      8.22 o
   2   1  18      610.16      604.51     11.83 o
   3   1  18      602.29      633.67     13.92 o
   4   1  18      254.39      209.64      7.60 o
   5   1  18        8.39       11.92      4.79 o
   6   1  18      111.63      113.31      8.08 o
   7   1  18       14.43       25.42      6.13 o
   8   1  18      175.84      174.31     13.33 o
   9   1  18       15.66       31.90      9.21 o
  10   1  18       50.19       49.40     16.13 o
  11   1  18       46.98       50.08     12.53 o
  12   1  18       36.14       39.28     13.16 o
  13   1  18       17.49        6.65     12.69 o
 -20   2  18       50.37       28.94     16.49 o
 -19   2  18       30.85       42.42     16.24 o
 -18   2  18      704.77      762.07     34.55 o
 -17   2  18      134.31      116.71     14.15 o
 -16   2  18       13.45        4.74      8.57 o
 -15   2  18        2.78       13.98      9.37 o
 -14   2  18      376.74      383.71     15.09 o
 -13   2  18        0.89        1.40      5.90 o
 -12   2  18      300.45      272.71     12.15 o
 -11   2  18      208.75      206.57     11.99 o
 -10   2  18      408.67      421.37     11.85 o
  -9   2  18      341.48      359.01     10.77 o
  -8   2  18      581.62      560.25     13.10 o
  -7   2  18        2.10       -3.95      3.95 o
  -6   2  18       47.61       55.13      5.38 o
  -5   2  18      177.53      189.01      7.60 o
  -4   2  18       30.04       34.00      4.81 o
  -3   2  18      595.82      594.63     12.89 o
  -2   2  18      154.68      157.99      7.15 o
  -1   2  18      274.04      294.29      9.50 o
   0   2  18     1345.08     1337.51     18.61 o
   1   2  18      691.57      660.15     12.44 o
   2   2  18       29.62       33.88      5.03 o
   3   2  18      180.44      187.94      8.67 o
   4   2  18      209.41      219.48      9.59 o
   5   2  18      322.43      336.25     14.42 o
   6   2  18       65.54       71.30      8.26 o
   7   2  18        7.85       12.14      7.62 o
   8   2  18        4.91        2.24      7.40 o
   9   2  18        2.07       -5.78      7.77 o
  10   2  18       50.10       44.45     13.43 o
  11   2  18       10.81       -1.56     10.39 o
  12   2  18        2.45       -7.23     11.65 o
  13   2  18       31.28       19.28     22.07 o
 -20   3  18        0.09        4.73     11.71 o
 -19   3  18      208.73      214.23     30.04 o
 -18   3  18        2.12       14.21     11.38 o
 -17   3  18      136.34      161.83     15.44 o
 -16   3  18       53.04       44.45     10.87 o
 -15   3  18      239.18      222.08     12.79 o
 -14   3  18      112.52      111.60     11.64 o
 -13   3  18      370.70      394.92     14.87 o
 -12   3  18      230.06      233.71     11.36 o
 -11   3  18      151.78      147.63      9.14 o
 -10   3  18      587.56      571.07     14.49 o
  -9   3  18        2.80        1.63      4.31 o
  -8   3  18       84.99       78.73      5.86 o
  -7   3  18       37.74       38.67      7.08 o
  -6   3  18     1226.12     1219.60     19.90 o
  -5   3  18      281.57      269.56      8.72 o
  -4   3  18     1228.09     1176.19     19.37 o
  -3   3  18        0.57       -3.54      3.54 o
  -2   3  18      637.09      610.23     11.78 o
  -1   3  18      724.33      743.13     15.95 o
   0   3  18       24.91       33.37      4.36 o
   1   3  18       65.79       41.37      4.98 o
   2   3  18     2028.64     1923.06     31.19 o
   3   3  18      513.83      529.37     14.72 o
   4   3  18      272.82      243.82     11.76 o
   5   3  18       65.09       51.77      7.67 o
   6   3  18      103.91      108.06     11.13 o
   7   3  18       53.37       50.63      9.48 o
   8   3  18       39.95       25.19      8.52 o
   9   3  18      130.37      134.76     21.42 o
  10   3  18       30.42       12.30      9.49 o
  11   3  18        0.63       20.49     12.13 o
  12   3  18       21.93       19.42     12.46 o
 -19   4  18        2.34        2.42     12.47 o
 -18   4  18       26.91       35.88     10.17 o
 -17   4  18        9.15       18.19     13.52 o
 -16   4  18        8.75       -5.38      8.94 o
 -15   4  18       27.41       19.59      7.49 o
 -14   4  18       25.18       38.98      7.88 o
 -13   4  18       56.37       62.48     12.59 o
 -12   4  18        0.06        6.47      5.61 o
 -11   4  18      285.47      276.56     12.83 o
 -10   4  18       50.36       51.18      6.30 o
  -9   4  18      595.41      585.32     14.92 o
  -8   4  18      429.80      424.69     14.65 o
  -7   4  18      211.61      199.63      8.00 o
  -6   4  18       66.64       41.98      8.03 o
  -5   4  18      972.28      927.57     18.58 o
  -4   4  18      108.04       97.74      4.60 o
  -3   4  18       10.17        9.06      2.93 o
  -2   4  18      348.89      315.65     15.56 o
  -1   4  18     1114.18     1091.63     22.97 o
   0   4  18        0.50       -0.46      3.58 o
   1   4  18      196.78      167.20      8.01 o
   2   4  18      154.64      142.69      9.04 o
   3   4  18       73.35       60.75      6.76 o
   4   4  18        0.06        5.92      5.31 o
   5   4  18       17.55       15.73      6.67 o
   6   4  18       57.28       52.28      8.79 o
   7   4  18        6.64       12.55      7.60 o
   8   4  18       14.53        5.36      8.28 o
   9   4  18       45.48       46.33     17.74 o
  10   4  18        0.78        5.33      9.44 o
  11   4  18       25.05       46.79     13.86 o
  12   4  18        0.00       -9.06     11.87 o
 -19   5  18       33.71       25.96     12.51 o
 -18   5  18        1.05       11.79     11.34 o
 -17   5  18       30.34       24.53     10.96 o
 -16   5  18        3.84       -5.88      7.74 o
 -15   5  18       13.92        8.81      8.15 o
 -14   5  18       27.73       35.57      7.11 o
 -13   5  18      541.70      608.51     29.23 o
 -12   5  18        0.13       -1.27      5.23 o
 -11   5  18       40.83       56.08      7.33 o
 -10   5  18        9.73        6.50      4.68 o
  -9   5  18     1441.64     1499.88     26.93 o
  -8   5  18      385.44      422.21     25.57 o
  -7   5  18      982.74      980.48     23.10 o
  -6   5  18      141.13      132.60     20.83 o
  -5   5  18       49.37       71.14     13.99 o
  -4   5  18       27.91       11.97     12.18 o
  -3   5  18      886.87      906.51     45.57 o
  -2   5  18      718.25      673.60     15.66 o
  -1   5  18      319.98      320.68      9.25 o
   0   5  18      109.65      118.98      6.80 o
   1   5  18      291.22      276.61     10.16 o
   2   5  18       26.53       25.15      6.20 o
   3   5  18        9.10        3.03      5.36 o
   4   5  18       31.92       15.05      5.86 o
   5   5  18        7.56       20.86      7.55 o
   6   5  18        0.72       -0.54      7.16 o
   7   5  18        4.14       11.70      8.42 o
   8   5  18        1.62       -4.23      8.03 o
   9   5  18       70.50       74.88     14.04 o
  10   5  18       15.66        1.62     11.02 o
  11   5  18        2.23        7.93     11.99 o
 -18   6  18        8.78       19.65     12.67 o
 -17   6  18        5.22       21.14     12.74 o
 -16   6  18        8.83       -3.41     10.17 o
 -15   6  18        2.61       -7.63     11.07 o
 -14   6  18       18.77        5.84      9.35 o
 -13   6  18      115.81      143.60     15.74 o
 -12   6  18      605.08      559.46     20.61 o
 -11   6  18      227.05      236.58     23.62 o
 -10   6  18       45.99       42.62      7.81 o
  -9   6  18       59.85       63.44      7.28 o
  -8   6  18        8.70       -1.48     14.36 o
  -7   6  18      147.38      150.08     19.36 o
  -6   6  18      596.32      542.54     28.88 o
  -5   6  18     1224.24     1177.56     41.96 o
  -4   6  18       38.28       -7.43     18.89 o
  -3   6  18        0.01      -13.05     13.05 o
  -2   6  18      203.13      176.72     10.55 o
  -1   6  18      306.19      296.57      8.52 o
   0   6  18      226.79      199.42      8.09 o
   1   6  18      129.90      140.51      7.77 o
   2   6  18        0.01       -1.23      5.40 o
   3   6  18       36.25       21.35      9.48 o
   4   6  18        0.35        0.14      5.69 o
   5   6  18      192.00      174.14     10.58 o
   6   6  18       81.95      108.28     15.89 o
   7   6  18       23.88       16.97     14.45 o
   8   6  18       28.14       23.06     19.93 o
   9   6  18        0.21       -6.65     10.69 o
  10   6  18        6.87        5.62     12.98 o
 -16   7  18       75.09       98.90     14.03 o
 -15   7  18        4.48       -5.99     10.09 o
 -14   7  18        7.29        4.52      9.18 o
 -13   7  18       48.85       54.52     12.16 o
 -12   7  18       46.32       50.95     39.99 o
 -11   7  18       19.50       12.26     15.91 o
 -10   7  18       60.36       40.90     18.89 o
  -9   7  18       71.54       75.38     16.76 o
  -8   7  18       23.10       36.02     14.28 o
  -7   7  18        1.46       16.09     13.25 o
  -6   7  18        0.06       19.75     15.47 o
  -5   7  18        5.55        4.43     12.29 o
  -4   7  18       34.75       37.15     14.16 o
  -3   7  18        4.92       10.34     12.36 o
  -2   7  18       36.56       14.30     12.60 o
  -1   7  18       74.40       74.35      8.69 o
   0   7  18        1.26        5.98      4.47 o
   1   7  18       21.25       21.76      5.19 o
   2   7  18       62.25       65.32      6.91 o
   3   7  18       14.99       17.44      6.83 o
   4   7  18        4.95       12.65      7.03 o
   5   7  18       54.48       56.81     12.11 o
   6   7  18        9.88        2.47     10.41 o
   7   7  18      124.78      175.11     16.80 o
   8   7  18        0.63       12.12     11.69 o
   9   7  18        5.73       -5.14     11.91 o
 -15   8  18        0.55       11.83     16.72 o
 -14   8  18        1.28       -4.69     16.03 o
 -13   8  18        1.56      -10.26     14.87 o
 -12   8  18       21.41       69.41     20.04 o
 -11   8  18       12.34        8.89     14.07 o
 -10   8  18       13.28       22.75     20.91 o
  -9   8  18        3.03      -13.05     13.05 o
  -8   8  18        0.78        0.17     13.35 o
  -7   8  18       11.43       38.01     18.89 o
  -6   8  18       19.26       37.90     14.93 o
  -5   8  18        8.77        2.48     13.16 o
  -4   8  18       68.23       51.04     15.51 o
  -3   8  18        0.71       18.21     15.12 o
  -2   8  18      231.95      229.96     23.20 o
  -1   8  18       63.39       57.21     19.60 o
   0   8  18       20.17       19.20      7.01 o
   1   8  18       25.36       10.38      6.69 o
   2   8  18       43.64       41.69     10.18 o
   3   8  18        0.59        9.59      8.90 o
   4   8  18       25.88       26.46      8.27 o
   5   8  18       20.80       15.46     10.76 o
   6   8  18       18.34       -0.89     11.24 o
   7   8  18       99.01      107.64     22.41 o
 -13   9  18       27.54       42.38     21.23 o
 -12   9  18       31.09       77.48     30.31 o
 -11   9  18        2.93      -10.46     25.51 o
 -10   9  18       19.23       31.78     18.73 o
  -9   9  18      128.75      117.37     19.55 o
  -8   9  18        6.70      -10.10     14.45 o
  -7   9  18        8.16        3.29     15.12 o
  -6   9  18       34.15       26.72     14.75 o
  -5   9  18        3.38       10.33     27.14 o
  -4   9  18       19.56       17.03     26.90 o
  -3   9  18       25.03       24.74     15.96 o
  -2   9  18        0.79        7.58     22.42 o
  -1   9  18        2.50       -4.30     14.27 o
   0   9  18       64.31       31.25     15.63 o
   1   9  18       12.43      -21.27     21.86 o
   2   9  18       53.12       58.67     18.95 o
   3   9  18        0.60        9.13     10.60 o
   4   9  18        0.03        5.71     10.97 o
   5   9  18        2.25       -0.29     11.14 o
  -9  10  18       47.30       45.32     19.30 o
  -8  10  18       51.32       65.63     19.00 o
  -7  10  18       10.93       13.37     17.03 o
  -6  10  18        0.00       -4.46     16.45 o
  -5  10  18       36.82       41.76     18.33 o
  -4  10  18       14.40        7.46     18.05 o
  -3  10  18       27.83       19.16     16.66 o
  -2  10  18       18.88        7.55     15.67 o
  -1  10  18        0.00        6.00     15.92 o
   0  10  18        6.75       10.01     16.19 o
   1  10  18        3.42        4.71     16.37 o
   2  10  18       42.61       43.34     18.85 o
 -19   0  19      115.82      101.10     26.35 o
 -17   0  19      250.13      304.81     32.30 o
 -15   0  19        2.31       12.62     16.11 o
 -13   0  19     1742.62     1684.40     63.63 o
 -11   0  19      631.20      615.23     20.49 o
  -9   0  19     1810.55     1847.11     32.80 o
  -7   0  19      104.30      106.70      7.27 o
  -5   0  19       25.87       24.12      5.49 o
  -3   0  19      607.68      591.69     15.20 o
  -1   0  19       96.33       79.02      7.03 o
   1   0  19      872.78      910.41     24.13 o
   3   0  19      300.18      290.38     12.51 o
   5   0  19        2.20        2.13      7.18 o
   7   0  19      278.70      259.93     16.04 o
   9   0  19       77.21       89.83     24.84 o
  11   0  19       42.20       79.27     26.11 o
 -20   1  19        1.16       -6.09     14.84 o
 -19   1  19        7.69        6.67     22.14 o
 -18   1  19        1.98       20.21     13.85 o
 -17   1  19      195.83      223.15     20.25 o
 -16   1  19        1.72       -7.49     15.63 o
 -15   1  19        6.06       12.82     14.68 o
 -14   1  19       22.38       21.07      8.36 o
 -13   1  19        3.44        5.17      6.12 o
 -12   1  19       26.72       20.81      5.78 o
 -11   1  19      108.19      122.56      8.34 o
 -10   1  19       62.70       68.02      6.52 o
  -9   1  19      364.29      355.57     10.74 o
  -8   1  19       79.56       74.68      6.12 o
  -7   1  19      159.86      155.78      6.76 o
  -6   1  19      181.69      181.43      7.12 o
  -5   1  19      414.55      408.73      9.86 o
  -4   1  19      238.83      240.98      7.72 o
  -3   1  19      183.40      170.41      6.69 o
  -2   1  19      104.39      104.08      5.79 o
  -1   1  19        2.65        4.13      3.23 o
   0   1  19      745.47      732.67     12.85 o
   1   1  19      713.69      706.60     12.18 o
   2   1  19        2.95        2.51      3.61 o
   3   1  19      239.34      213.35      9.08 o
   4   1  19        0.90       -4.73      4.73 o
   5   1  19        7.90        9.78      6.26 o
   6   1  19       37.76       47.23      7.78 o
   7   1  19      122.20      128.70     10.41 o
   8   1  19       24.02       31.65      9.24 o
   9   1  19       49.31       53.35     11.57 o
  10   1  19        0.03        4.70      9.54 o
  11   1  19       17.87        2.38     14.46 o
  12   1  19       25.62       50.29     18.09 o
 -20   2  19        3.54       -9.03     14.41 o
 -19   2  19      278.76      366.45     51.30 o
 -18   2  19       30.80       33.26     15.08 o
 -17   2  19        5.23        9.33     19.60 o
 -16   2  19        7.42        4.38      8.81 o
 -15   2  19        5.93       19.20      8.88 o
 -14   2  19        2.52        5.71      8.85 o
 -13   2  19       60.95       64.91      8.31 o
 -12   2  19      120.75      111.08     11.60 o
 -11   2  19      172.47      159.63      8.99 o
 -10   2  19      652.54      642.25     15.92 o
  -9   2  19      812.89      744.03     15.59 o
  -8   2  19      100.99       95.44      6.73 o
  -7   2  19     2032.09     1972.25     28.62 o
  -6   2  19     1922.68     1925.17     27.97 o
  -5   2  19      551.22      541.12     12.61 o
  -4   2  19      401.53      408.76     13.03 o
  -3   2  19        1.67        5.95      4.11 o
  -2   2  19      696.40      676.09     14.41 o
  -1   2  19      482.58      457.14     11.97 o
   0   2  19       33.36       42.40      5.08 o
   1   2  19      858.78      852.47     15.86 o
   2   2  19      270.95      281.22     13.86 o
   3   2  19      449.99      437.48     14.46 o
   4   2  19        2.22        3.12      5.21 o
   5   2  19     1140.39     1236.48     25.65 o
   6   2  19       54.27       60.61      8.26 o
   7   2  19      186.84      188.83     13.05 o
   8   2  19        1.54       -0.27      7.82 o
   9   2  19       23.43       15.16      9.09 o
  10   2  19       32.57       31.28     12.18 o
  11   2  19       14.00       11.32     12.47 o
  12   2  19        1.81        3.57     12.55 o
 -20   3  19       29.31       -0.91     22.69 o
 -19   3  19       11.64        2.10     28.88 o
 -18   3  19       41.93       43.00     29.40 o
 -17   3  19       41.34       39.13     24.54 o
 -16   3  19        0.33       18.14      9.87 o
 -15   3  19        0.49        7.70      7.04 o
 -14   3  19      262.07      285.31     13.54 o
 -13   3  19        2.39        4.26      7.32 o
 -12   3  19      241.09      258.28     12.02 o
 -11   3  19        9.37        6.74      5.50 o
 -10   3  19       37.91       44.33      6.44 o
  -9   3  19        2.05       -4.57      4.57 o
  -8   3  19      569.53      537.34     13.72 o
  -7   3  19      171.89      168.82      7.53 o
  -6   3  19        6.73        5.36      4.19 o
  -5   3  19       11.35        6.72      4.09 o
  -4   3  19        0.11        1.04      4.08 o
  -3   3  19     1360.72     1301.86     21.34 o
  -2   3  19      274.98      264.37      8.86 o
  -1   3  19      281.09      274.97      8.54 o
   0   3  19      575.26      581.78     13.33 o
   1   3  19      338.30      309.15     12.46 o
   2   3  19        3.25        2.67      4.87 o
   3   3  19      128.44      145.07      8.84 o
   4   3  19       59.02       45.20      7.74 o
   5   3  19       49.74       41.16      7.14 o
   6   3  19        1.61        3.18      7.11 o
   7   3  19        3.76       11.51      8.05 o
   8   3  19      100.69      106.25     11.79 o
   9   3  19       96.14      116.97     16.06 o
  10   3  19       19.86       43.27     12.28 o
  11   3  19        9.56       -0.49     11.12 o
  12   3  19       40.93       55.74     14.99 o
 -19   4  19       73.70       83.49     12.10 o
 -18   4  19        8.44        7.92      9.61 o
 -17   4  19        0.54       -9.96     17.46 o
 -16   4  19       15.70       12.02      9.77 o
 -15   4  19        0.30        0.98      8.15 o
 -14   4  19       67.10       62.79      8.58 o
 -13   4  19       10.93        5.86      6.01 o
 -12   4  19      168.36      205.48     10.70 o
 -11   4  19      461.06      465.66     14.72 o
 -10   4  19      124.30      118.97      7.93 o
  -9   4  19      120.46      119.27     10.27 o
  -8   4  19        1.24        2.46      4.15 o
  -7   4  19       96.93       85.03      6.97 o
  -6   4  19      489.31      501.01     13.99 o
  -5   4  19      163.95      185.09      9.54 o
  -4   4  19      372.16      393.08      9.39 o
  -3   4  19       35.96       25.99      5.42 o
  -2   4  19       80.91       86.51      5.48 o
  -1   4  19        7.44        4.92      4.01 o
   0   4  19        8.43        0.90      4.32 o
   1   4  19      718.95      665.93     15.57 o
   2   4  19      128.60      116.99      7.83 o
   3   4  19      120.34      114.09      8.22 o
   4   4  19        4.75        7.11      5.42 o
   5   4  19       93.22      101.83      8.87 o
   6   4  19        9.28        8.80      7.63 o
   7   4  19        3.19        4.80      7.58 o
   8   4  19        0.21        7.57      8.62 o
   9   4  19       63.90       70.41     11.61 o
  10   4  19        1.20        3.22     10.90 o
  11   4  19       10.36        7.52     12.37 o
 -18   5  19      107.53      140.63     16.25 o
 -17   5  19        0.43        5.15      8.69 o
 -16   5  19        5.58       -6.77      7.90 o
 -15   5  19        2.81        4.26      5.89 o
 -14   5  19       81.93      115.22      9.94 o
 -13   5  19      144.58      127.13      9.68 o
 -12   5  19       13.15        9.65      5.89 o
 -11   5  19       26.33       22.84      7.80 o
 -10   5  19        0.08       -3.62      4.23 o
  -9   5  19      106.89      110.92      7.45 o
  -8   5  19      560.64      567.64     17.35 o
  -7   5  19       53.45       66.88      9.20 o
  -6   5  19       38.65       18.04     11.78 o
  -5   5  19      150.67      166.82     17.63 o
  -4   5  19       48.60       51.74      6.86 o
  -3   5  19        3.15        9.11     14.69 o
  -2   5  19      250.74      228.34      7.48 o
  -1   5  19       22.98       27.03      5.09 o
   0   5  19      358.93      367.38     10.98 o
   1   5  19      157.18      167.94      8.30 o
   2   5  19       21.99       17.83      5.41 o
   3   5  19        1.67       -5.03      5.10 o
   4   5  19       19.18       31.46      6.68 o
   5   5  19       46.93       45.63      8.40 o
   6   5  19        0.82       -1.14      7.70 o
   7   5  19        4.73       18.41      8.94 o
   8   5  19       83.11       97.34     14.53 o
   9   5  19        0.19      -12.14     12.36 o
  10   5  19       77.83       73.25     15.16 o
 -17   6  19       19.90       12.49     11.18 o
 -16   6  19        0.02       -8.94      8.94 o
 -15   6  19       67.46       63.01     11.68 o
 -14   6  19        4.20        5.52      9.16 o
 -13   6  19        3.65        4.76     11.56 o
 -12   6  19      259.43      281.62     15.43 o
 -11   6  19      129.46      107.67     13.47 o
 -10   6  19       89.37       83.88     16.92 o
  -9   6  19       47.85       72.10     16.12 o
  -8   6  19      137.71      127.82     18.26 o
  -7   6  19      467.74      488.63     27.97 o
  -6   6  19      230.70      249.10     21.41 o
  -5   6  19       26.33       10.17     12.54 o
  -4   6  19       62.92       70.68     31.98 o
  -3   6  19      100.32       71.95     14.89 o
  -2   6  19       18.81       20.12      6.78 o
  -1   6  19      139.13      135.85     10.21 o
   0   6  19       40.86       33.55      4.91 o
   1   6  19      119.37      105.04      7.05 o
   2   6  19        2.22        8.34      6.14 o
   3   6  19      189.81      169.41     11.11 o
   4   6  19        3.60       -3.44      7.03 o
   5   6  19        0.11        2.75      9.57 o
   6   6  19        0.01       -9.22      9.22 o
   7   6  19       46.98       48.84     20.28 o
   8   6  19        5.63      -10.08     10.08 o
   9   6  19        0.06      -12.69     12.69 o
 -16   7  19        0.12      -10.15     10.15 o
 -15   7  19       52.04       44.05     15.37 o
 -14   7  19       50.65       23.77     15.94 o
 -13   7  19        0.01      -14.27     14.27 o
 -12   7  19       15.00       11.69     31.42 o
 -11   7  19      102.71      126.07     20.12 o
 -10   7  19        2.88       -0.42     13.77 o
  -9   7  19       58.90       42.90     15.90 o
  -8   7  19       55.08       57.30     16.24 o
  -7   7  19       22.01       20.88     13.70 o
  -6   7  19       17.82       11.13     13.32 o
  -5   7  19        0.01        0.80     13.81 o
  -4   7  19       75.59       50.63     14.65 o
  -3   7  19       41.14       19.39     13.13 o
  -2   7  19        0.31       -9.09     14.32 o
  -1   7  19        5.63       12.53     12.84 o
   0   7  19       10.62       11.51      4.27 o
   1   7  19        3.27        5.49      5.20 o
   2   7  19        8.17        1.47      5.62 o
   3   7  19        0.43       -0.21      6.20 o
   4   7  19       86.02      100.04     10.07 o
   5   7  19       15.26       17.51     11.12 o
   6   7  19      147.53      151.02     22.34 o
   7   7  19       26.47        7.44     11.98 o
   8   7  19       17.17       21.53     12.67 o
 -14   8  19       15.47       19.05     17.62 o
 -13   8  19       29.26       33.13     18.10 o
 -12   8  19       19.41       12.70     15.99 o
 -11   8  19       13.74        3.37     24.56 o
 -10   8  19       65.01      100.72     18.73 o
  -9   8  19        5.89       39.74     15.71 o
  -8   8  19       11.39       20.93     13.55 o
  -7   8  19       27.21       32.60     22.14 o
  -6   8  19        0.25       11.17     13.74 o
  -5   8  19       17.91        9.26     12.84 o
  -4   8  19        7.28        9.66     14.68 o
  -3   8  19      178.41      212.17     22.39 o
  -2   8  19        9.81       13.31     14.53 o
  -1   8  19       18.68       19.56     14.59 o
   0   8  19        0.01       -2.29     13.99 o
   1   8  19       95.40      117.71     11.51 o
   2   8  19       15.30       27.47     10.38 o
   3   8  19      127.98      141.01     11.47 o
   4   8  19       24.27       52.16     16.93 o
   5   8  19        4.80       20.19     11.21 o
   6   8  19       52.76       82.86     14.70 o
 -12   9  19       47.08       21.50     44.52 o
 -11   9  19       16.24       -5.31     15.74 o
 -10   9  19        8.34      -11.93     15.03 o
  -9   9  19       22.74        6.04     15.72 o
  -8   9  19        1.37       -1.36     24.56 o
  -7   9  19        2.68       11.54     16.90 o
  -6   9  19        0.30       -4.85     13.72 o
  -5   9  19       16.03       -7.87     14.88 o
  -4   9  19        2.02      -15.75     15.75 o
  -3   9  19       11.35       -5.75     13.41 o
  -2   9  19      110.50      104.25     22.85 o
  -1   9  19        8.12      -10.06     14.39 o
   0   9  19       41.10        1.04     27.22 o
   1   9  19      144.38      194.72     24.15 o
   2   9  19        3.47      -12.80     16.51 o
   3   9  19        5.20       21.42     16.72 o
   4   9  19        0.00      -11.96     11.96 o
  -8  10  19       18.21        0.85     17.21 o
  -7  10  19        0.02       -9.50     15.77 o
  -6  10  19        6.64        5.83     16.30 o
  -5  10  19       18.12       -5.48     15.46 o
  -4  10  19       16.16        4.45     16.86 o
  -3  10  19       37.98       52.18     18.46 o
  -2  10  19        0.14       13.62     22.62 o
  -1  10  19       18.66       12.16     22.89 o
   0  10  19       49.98      110.24     22.69 o
 -20   0  20       73.56       39.76     22.93 o
 -18   0  20       98.39      189.73     28.65 o
 -16   0  20       86.68       85.38     21.66 o
 -14   0  20      131.86      147.12     22.14 o
 -12   0  20      270.90      292.71     33.96 o
 -10   0  20      818.95      783.83     23.26 o
  -8   0  20      165.60      118.10      9.87 o
  -6   0  20       78.93       54.93      6.28 o
  -4   0  20       49.51       40.21      5.79 o
  -2   0  20      691.34      727.21     17.85 o
   0   0  20     3458.44     3541.37     55.36 o
   2   0  20      376.13      348.86     13.65 o
   4   0  20      172.98      191.70     12.96 o
   6   0  20       32.81       36.92     12.46 o
   8   0  20      127.19      111.17     24.76 o
  10   0  20       40.12       20.95     21.82 o
  12   0  20      327.14      398.61     43.96 o
 -20   1  20        0.11      -12.32     16.70 o
 -19   1  20        1.21       -0.72     16.31 o
 -18   1  20        1.69        0.29     12.68 o
 -17   1  20       65.62       68.13     15.52 o
 -16   1  20      171.19      210.71     19.22 o
 -15   1  20        0.00       -1.78     10.33 o
 -14   1  20      120.98      134.25     15.39 o
 -13   1  20       55.93       60.60      9.69 o
 -12   1  20       32.21       27.51      6.83 o
 -11   1  20      158.90      167.08      9.06 o
 -10   1  20      259.76      217.89      9.16 o
  -9   1  20      749.90      724.41     16.42 o
  -8   1  20      519.58      516.22     12.78 o
  -7   1  20      568.19      553.90     13.02 o
  -6   1  20       74.07       71.45      6.78 o
  -5   1  20       59.84       41.71      5.28 o
  -4   1  20      453.45      421.39     11.24 o
  -3   1  20       98.50      106.10      6.11 o
  -2   1  20      850.99      854.24     15.23 o
  -1   1  20      649.98      660.46     13.47 o
   0   1  20        0.03        7.50      4.35 o
   1   1  20       87.90      105.82      6.61 o
   2   1  20      353.95      373.74     11.16 o
   3   1  20       67.53       80.36      7.37 o
   4   1  20      619.14      589.80     16.81 o
   5   1  20      361.48      344.50     16.88 o
   6   1  20        0.81       -2.63      8.58 o
   7   1  20       68.43       79.85     10.36 o
   8   1  20        7.57        6.61      8.31 o
   9   1  20       35.59       57.86     15.42 o
  10   1  20        9.84        2.43     13.27 o
  11   1  20        6.97       35.62     22.14 o
  12   1  20       53.23       75.84     21.90 o
 -20   2  20       26.95       76.20     18.86 o
 -19   2  20        1.23       19.97     16.18 o
 -18   2  20        0.46      -13.13     13.13 o
 -17   2  20        0.01       18.90     12.62 o
 -16   2  20        0.86        7.86     12.66 o
 -15   2  20       38.70       35.88     12.47 o
 -14   2  20        1.34        3.13      6.22 o
 -13   2  20       31.76       34.63      7.43 o
 -12   2  20        0.02       -3.90      5.75 o
 -11   2  20       10.07        5.54      5.66 o
 -10   2  20        5.77       -2.00      4.98 o
  -9   2  20       28.31       43.69      6.45 o
  -8   2  20       75.82       77.26      6.46 o
  -7   2  20       13.22       -1.48      4.63 o
  -6   2  20      149.82      124.05      7.28 o
  -5   2  20     1133.80     1124.61     19.67 o
  -4   2  20     1484.67     1362.64     22.39 o
  -3   2  20     1471.83     1472.66     23.58 o
  -2   2  20      107.36      110.15      7.53 o
  -1   2  20      192.21      208.20      8.81 o
   0   2  20       25.20       16.10      4.97 o
   1   2  20     1095.46     1044.24     19.57 o
   2   2  20        0.23        2.44      5.15 o
   3   2  20       10.22       12.26      6.88 o
   4   2  20      107.66       83.79      7.70 o
   5   2  20      203.34      209.56     11.45 o
   6   2  20       35.41       14.01      8.09 o
   7   2  20       67.40       80.98     10.51 o
   8   2  20        0.19        0.05      7.85 o
   9   2  20       18.81       17.45      9.30 o
  10   2  20      148.66      171.55     17.26 o
  11   2  20       45.26       69.71     14.43 o
 -20   3  20      131.01      105.01     20.20 o
 -19   3  20        3.83      -12.90     13.38 o
 -18   3  20       16.16        3.52     29.20 o
 -17   3  20       23.79       39.90     13.50 o
 -16   3  20        4.55       17.81      9.88 o
 -15   3  20        1.96       -8.05      8.05 o
 -14   3  20       68.96       58.62      8.40 o
 -13   3  20      122.99      156.77     10.41 o
 -12   3  20       26.18       33.88      6.96 o
 -11   3  20       65.10       64.49      7.31 o
 -10   3  20       23.89       21.59      6.02 o
  -9   3  20       34.63       21.57      5.87 o
  -8   3  20      431.30      406.92     12.26 o
  -7   3  20     1505.15     1469.77     25.37 o
  -6   3  20      507.53      520.81     13.60 o
  -5   3  20        2.36       -4.42      4.42 o
  -4   3  20      377.04      346.08     14.62 o
  -3   3  20      469.17      471.69     13.07 o
  -2   3  20      244.23      215.46     14.53 o
  -1   3  20      139.00      133.71      7.50 o
   0   3  20       72.74       76.57      7.28 o
   1   3  20      119.49      117.01      7.75 o
   2   3  20      289.91      277.63     11.15 o
   3   3  20        6.93       -4.94      4.94 o
   4   3  20      407.94      412.19     14.21 o
   5   3  20      166.77      202.41     13.03 o
   6   3  20        0.26       -7.15      7.15 o
   7   3  20       24.99       12.19      8.60 o
   8   3  20        0.00        8.38      8.63 o
   9   3  20       30.94       12.40      9.58 o
  10   3  20        2.06      -10.90     10.90 o
  11   3  20        0.56       -5.19     11.73 o
 -19   4  20       23.56       38.57     11.91 o
 -18   4  20       35.91       27.59     12.44 o
 -17   4  20       26.61        9.75     10.47 o
 -16   4  20       13.02        3.40      9.72 o
 -15   4  20        6.00        6.51      6.96 o
 -14   4  20       43.17       40.53      8.32 o
 -13   4  20       17.96       15.22      7.48 o
 -12   4  20       49.62       46.40      8.25 o
 -11   4  20      474.82      500.62     24.08 o
 -10   4  20       94.37      114.65      8.66 o
  -9   4  20       63.54       63.08      6.32 o
  -8   4  20        1.33       -2.25      4.39 o
  -7   4  20      612.02      616.65     22.12 o
  -6   4  20      179.10      163.46      9.85 o
  -5   4  20        8.46       13.38      4.59 o
  -4   4  20       96.09       78.91      4.95 o
  -3   4  20      288.80      301.38      9.05 o
  -2   4  20      138.18      130.46      7.15 o
  -1   4  20      285.19      304.14     13.39 o
   0   4  20      240.35      236.99     10.32 o
   1   4  20       38.89       41.75      6.05 o
   2   4  20       89.48       77.35      7.17 o
   3   4  20        8.54        2.64      5.38 o
   4   4  20       72.85       70.62      7.87 o
   5   4  20      108.70      113.34     10.65 o
   6   4  20       79.50      105.99     17.70 o
   7   4  20        0.00       -5.09      8.54 o
   8   4  20        1.62        3.87      9.12 o
   9   4  20        9.19       29.13     19.21 o
  10   4  20       25.70       43.33     15.37 o
 -18   5  20       13.33       24.55      9.74 o
 -17   5  20      114.53      122.68     12.11 o
 -16   5  20        0.09       -1.07      7.77 o
 -15   5  20        7.07        4.00      5.96 o
 -14   5  20       65.09       57.23      9.84 o
 -13   5  20        1.62       -0.40      5.77 o
 -12   5  20      350.64      323.20     12.88 o
 -11   5  20       22.57       15.90      5.46 o
 -10   5  20      362.09      356.82     14.10 o
  -9   5  20        2.12       10.19      8.02 o
  -8   5  20      179.22      152.82      9.88 o
  -7   5  20       16.42        7.15      5.82 o
  -6   5  20        5.57       -5.94     10.82 o
  -5   5  20       32.14        7.39     11.07 o
  -4   5  20       23.82       31.75      7.89 o
  -3   5  20      147.57      151.71      7.40 o
  -2   5  20       53.27       56.80      4.59 o
  -1   5  20       22.08       24.82      4.55 o
   0   5  20       50.07       36.14      5.31 o
   1   5  20       30.31       29.71      5.48 o
   2   5  20       15.62       14.35      5.57 o
   3   5  20       18.68       22.26      6.17 o
   4   5  20        3.35       -1.01      5.95 o
   5   5  20       11.03       15.03      8.20 o
   6   5  20       60.45       82.68     13.12 o
   7   5  20       37.34       51.28     12.38 o
   8   5  20        2.30        7.60     12.16 o
   9   5  20       37.02       24.65     15.57 o
  10   5  20       21.73       35.07     16.99 o
 -17   6  20       21.00       24.31     12.29 o
 -16   6  20        9.39       -3.11     11.59 o
 -15   6  20       43.18       49.32     11.41 o
 -14   6  20       67.28       77.04     11.96 o
 -13   6  20        3.19       -4.75     13.21 o
 -12   6  20       11.98        6.62      7.87 o
 -11   6  20        6.46        0.83     22.18 o
 -10   6  20      273.71      295.11     27.70 o
  -9   6  20       41.40       32.41     13.74 o
  -8   6  20      128.77      111.16     18.04 o
  -7   6  20        0.00      -11.24     11.24 o
  -6   6  20       37.21       33.92     14.53 o
  -5   6  20      115.01      122.51     17.14 o
  -4   6  20        6.59       -2.96     11.44 o
  -3   6  20       57.34       45.24     13.71 o
  -2   6  20       44.76       40.52      7.71 o
  -1   6  20        4.69        0.72      5.25 o
   0   6  20        0.00       -2.56      4.14 o
   1   6  20       19.60       29.31      5.60 o
   2   6  20      100.30      107.02     11.72 o
   3   6  20        0.01       -1.64      6.08 o
   4   6  20       51.04       33.50      8.29 o
   5   6  20       60.66       49.74     13.19 o
   6   6  20       27.20       23.45     11.51 o
   7   6  20        5.92        5.87     16.44 o
   8   6  20        0.39        9.53     11.18 o
 -16   7  20        3.07        3.62     15.90 o
 -15   7  20        9.36        8.25     16.24 o
 -14   7  20       36.69       50.13     17.84 o
 -13   7  20       28.55       32.99     17.34 o
 -12   7  20        1.31       -2.18     14.70 o
 -11   7  20        0.82       -5.90     13.52 o
 -10   7  20       66.30       77.75     17.81 o
  -9   7  20       10.27       17.86     14.40 o
  -8   7  20        0.19      -11.09     21.23 o
  -7   7  20        7.99       28.42     14.78 o
  -6   7  20      152.00      164.82     20.51 o
  -5   7  20       70.55       90.44     17.24 o
  -4   7  20       29.96       33.18     14.02 o
  -3   7  20        0.16       -8.09     11.89 o
  -2   7  20        0.22        7.42     13.71 o
  -1   7  20        0.48       -3.47     12.51 o
   0   7  20      201.30      211.64     14.98 o
   1   7  20       26.53       19.61      6.57 o
   2   7  20        8.11        8.95      6.58 o
   3   7  20        1.78       -0.77      9.11 o
   4   7  20        3.11       11.78      8.41 o
   5   7  20       58.23      112.21     25.36 o
   6   7  20        0.57       -2.48     14.06 o
   7   7  20       26.97       41.68     13.71 o
 -14   8  20       24.14       38.08     18.79 o
 -13   8  20        0.61       26.25     16.76 o
 -12   8  20       24.81       51.64     18.04 o
 -11   8  20        0.77       19.65     16.75 o
 -10   8  20        5.19       19.16     29.44 o
  -9   8  20       26.28       38.12     17.15 o
  -8   8  20       35.18       16.81     21.70 o
  -7   8  20       47.34       47.14     16.23 o
  -6   8  20      103.96      107.50     18.89 o
  -5   8  20        2.00       12.66     20.99 o
  -4   8  20        5.32       10.33     13.99 o
  -3   8  20        6.46       13.93     14.88 o
  -2   8  20      123.75      128.16     20.59 o
  -1   8  20       75.84      109.86     20.09 o
   0   8  20        0.08      -12.79     12.79 o
   1   8  20        2.23      -12.64     12.64 o
   2   8  20      132.15      139.64     39.28 o
   3   8  20        3.85       -3.30     10.05 o
   4   8  20       54.24       68.23     12.84 o
   5   8  20       18.42       11.06     16.97 o
 -11   9  20        0.52       11.82     17.45 o
 -10   9  20       71.36       67.51     27.61 o
  -9   9  20       11.05        6.64     16.72 o
  -8   9  20        0.14       28.32     33.25 o
  -7   9  20       12.68       16.35     15.87 o
  -6   9  20       23.77       21.20     16.27 o
  -5   9  20        9.01       11.35     15.41 o
  -4   9  20        0.40        5.89     15.54 o
  -3   9  20        5.18       -7.69     15.68 o
  -2   9  20        9.14       -5.09     14.39 o
  -1   9  20        8.48        9.89     15.92 o
   0   9  20        0.01       -1.53     15.12 o
   1   9  20        0.83      -21.46     21.46 o
   2   9  20        4.63       11.06     17.64 o
   3   9  20        0.03      -12.77     15.61 o
  -6  10  20        7.18       28.29     18.68 o
  -5  10  20       14.83       28.95     18.68 o
  -4  10  20        0.26       13.68     29.56 o
  -3  10  20       38.18       38.15     19.39 o
  -2  10  20       79.06      138.71     33.96 o
 -19   0  21      143.34      157.12     29.60 o
 -17   0  21       11.58       19.20     18.09 o
 -15   0  21      118.70      101.81     21.50 o
 -13   0  21        5.61       26.90     15.87 o
 -11   0  21      533.98      499.11     23.71 o
  -9   0  21       56.04       42.20      8.16 o
  -7   0  21      541.56      467.41     23.34 o
  -5   0  21      307.98      272.25     15.55 o
  -3   0  21     1946.26     1814.35     49.04 o
  -1   0  21      879.58      929.75     26.04 o
   1   0  21       97.56       93.33     21.43 o
   3   0  21       77.23       78.38     13.10 o
   5   0  21        2.51      -12.09     12.46 o
   7   0  21      112.38      106.40     28.01 o
   9   0  21       17.53       50.94     23.96 o
  11   0  21       36.14       54.59     26.42 o
 -20   1  21        1.19       -7.58     14.55 o
 -19   1  21       74.28       69.58     20.35 o
 -18   1  21        7.32       17.31     14.29 o
 -17   1  21       16.88       -3.20     12.45 o
 -16   1  21       21.87       28.50     12.62 o
 -15   1  21      172.14      198.13     18.27 o
 -14   1  21        9.83        8.92     10.69 o
 -13   1  21        9.20        5.79      7.64 o
 -12   1  21       41.59       27.08     13.29 o
 -11   1  21       22.86       20.65      6.89 o
 -10   1  21        7.64       15.11      6.26 o
  -9   1  21       29.28       37.02      6.01 o
  -8   1  21      324.45      317.28     10.34 o
  -7   1  21       26.87       23.57      5.09 o
  -6   1  21       48.14       57.11      5.83 o
  -5   1  21        0.10       -4.29      4.29 o
  -4   1  21      770.02      746.58     15.66 o
  -3   1  21      850.56      794.74     16.26 o
  -2   1  21      369.81      347.60     10.89 o
  -1   1  21        5.75       13.58      4.90 o
   0   1  21      364.50      330.22     16.05 o
   1   1  21      120.71      125.76      7.73 o
   2   1  21       53.02       34.36      6.97 o
   3   1  21        7.56        4.02      5.18 o
   4   1  21      154.81      157.49     14.63 o
   5   1  21       29.17       29.70      7.54 o
   6   1  21       41.42       54.68      8.57 o
   7   1  21      138.76      132.93     14.33 o
   8   1  21      209.72      184.21     17.10 o
   9   1  21       56.35       47.78     16.23 o
  10   1  21       19.76       20.43     15.79 o
  11   1  21        0.00        8.75     21.35 o
 -20   2  21       50.11       71.70     18.24 o
 -19   2  21      133.71      174.09     20.53 o
 -18   2  21       31.49       10.46     13.18 o
 -17   2  21      105.41      102.97     19.36 o
 -16   2  21       47.21       66.03     26.94 o
 -15   2  21       68.08       64.49     13.73 o
 -14   2  21        0.17        7.51      7.81 o
 -13   2  21       50.75       42.49      9.32 o
 -12   2  21       50.93       48.68      8.26 o
 -11   2  21       46.00       35.85      6.97 o
 -10   2  21       13.58       18.87      6.31 o
  -9   2  21      444.73      417.65     12.96 o
  -8   2  21        7.29        7.82      5.11 o
  -7   2  21       83.34       86.24      7.88 o
  -6   2  21       22.47       13.46      6.81 o
  -5   2  21      161.32      112.92      8.71 o
  -4   2  21     1005.33     1104.11     26.73 o
  -3   2  21      418.75      397.13     16.96 o
  -2   2  21       76.48       84.44      7.38 o
  -1   2  21      473.46      536.03     14.92 o
   0   2  21       89.85       93.69      7.30 o
   1   2  21       27.57       43.83      6.21 o
   2   2  21      121.97      130.64      8.65 o
   3   2  21      183.94      167.30      9.98 o
   4   2  21        4.96       -0.93      7.09 o
   5   2  21      298.56      325.95     15.42 o
   6   2  21        0.07       -9.75      9.75 o
   7   2  21        1.41        1.54      8.00 o
   8   2  21       12.31       14.20      8.95 o
   9   2  21       84.31       86.63     14.24 o
  10   2  21        4.28       30.46     24.96 o
  11   2  21        1.13       14.03     15.56 o
 -19   3  21        4.43       11.74     14.99 o
 -18   3  21       59.09       87.92     17.69 o
 -17   3  21        2.90        1.10     12.08 o
 -16   3  21       14.38       16.79     12.24 o
 -15   3  21        0.18        4.94      9.29 o
 -14   3  21       64.27       80.96      9.66 o
 -13   3  21       26.48       25.03      7.11 o
 -12   3  21      111.91      117.36      9.61 o
 -11   3  21       66.44       76.32      9.61 o
 -10   3  21        1.41       -4.60      7.29 o
  -9   3  21       83.93       81.00      7.69 o
  -8   3  21      334.05      350.22     12.52 o
  -7   3  21        1.53        0.73      5.29 o
  -6   3  21       78.98       80.95      9.06 o
  -5   3  21       17.47       14.81      7.22 o
  -4   3  21        0.06        1.12      4.82 o
  -3   3  21      797.21      752.70     18.71 o
  -2   3  21       54.91       41.70      7.74 o
  -1   3  21        0.22        0.98      4.63 o
   0   3  21      284.19      276.70     10.61 o
   1   3  21      289.98      271.57     10.99 o
   2   3  21       32.03       27.92      6.98 o
   3   3  21       33.76       39.30      6.82 o
   4   3  21        9.42        7.67      6.89 o
   5   3  21        1.95       12.55      9.09 o
   6   3  21      154.38      172.92     13.89 o
   7   3  21      106.58      110.59     12.19 o
   8   3  21        0.57       -2.08      9.24 o
   9   3  21       66.54       68.29     13.90 o
  10   3  21       59.29       81.59     18.43 o
 -19   4  21        4.88        1.29     16.17 o
 -18   4  21        0.05      -19.28     19.28 o
 -17   4  21       20.10       18.96     13.04 o
 -16   4  21      147.44      154.14     31.51 o
 -15   4  21        0.54        3.74      7.18 o
 -14   4  21       24.83       22.35      7.63 o
 -13   4  21      109.35       89.81      8.78 o
 -12   4  21      135.21      137.36      9.50 o
 -11   4  21       68.75       66.34     10.03 o
 -10   4  21      124.08      128.87      8.26 o
  -9   4  21      104.16      119.32     13.82 o
  -8   4  21       23.51       17.36      4.93 o
  -7   4  21       94.08      102.65      6.89 o
  -6   4  21      364.86      397.66     15.15 o
  -5   4  21      230.28      220.30     13.10 o
  -4   4  21      265.74      259.18      9.76 o
  -3   4  21      601.16      614.18     13.58 o
  -2   4  21        0.87       -1.86      4.06 o
  -1   4  21      117.83      129.30      7.65 o
   0   4  21        3.30       -0.93      4.60 o
   1   4  21       43.20       48.59      6.32 o
   2   4  21      138.59      130.81      8.69 o
   3   4  21        9.09       11.00      5.81 o
   4   4  21      112.99      105.97     11.81 o
   5   4  21        3.13       -1.05      7.98 o
   6   4  21       81.21       74.72     10.63 o
   7   4  21        7.31       -0.61      9.75 o
   8   4  21       27.72       10.62     13.69 o
   9   4  21       69.65       99.98     15.69 o
  10   4  21        2.81        8.09     16.08 o
 -18   5  21       22.68       23.13     10.17 o
 -17   5  21       20.34       23.67      9.45 o
 -16   5  21      139.47      117.71     11.34 o
 -15   5  21        0.17       -6.97      6.97 o
 -14   5  21       28.98       35.35      7.78 o
 -13   5  21      106.02      102.87      8.80 o
 -12   5  21       25.49       17.71      5.89 o
 -11   5  21       57.28       65.23     10.90 o
 -10   5  21      259.88      277.05     10.17 o
  -9   5  21       80.93       86.05      8.91 o
  -8   5  21        2.56       12.08     11.61 o
  -7   5  21        4.49       12.91     10.83 o
  -6   5  21       87.43       99.09     15.74 o
  -5   5  21       23.25       23.67      6.73 o
  -4   5  21       15.02        6.23      6.59 o
  -3   5  21        0.04        1.07      2.95 o
  -2   5  21        5.99       -1.22      3.62 o
  -1   5  21       54.78       56.12      5.67 o
   0   5  21       78.46       65.44      6.20 o
   1   5  21      186.54      208.69      9.58 o
   2   5  21       43.03       21.75      6.06 o
   3   5  21       39.20       46.73      8.76 o
   4   5  21        1.40        3.60      8.27 o
   5   5  21        9.63        5.83      9.75 o
   6   5  21       24.03       20.34     13.93 o
   7   5  21       26.29       13.81     11.57 o
   8   5  21        3.78        7.40     12.87 o
   9   5  21       24.19       44.33     15.19 o
 -17   6  21        9.30       13.89     11.82 o
 -16   6  21       85.70       76.02     13.03 o
 -15   6  21        3.54        5.72     15.98 o
 -14   6  21       25.51        9.88      9.70 o
 -13   6  21        2.16       20.67     15.52 o
 -12   6  21        3.73       -2.18     13.80 o
 -11   6  21       15.65       23.20     13.42 o
 -10   6  21        9.32       24.67     14.49 o
  -9   6  21       11.94       19.53     14.67 o
  -8   6  21      149.25      126.35     18.65 o
  -7   6  21       41.87       29.31     14.39 o
  -6   6  21      174.34      187.72     20.27 o
  -5   6  21       35.85       13.51     13.02 o
  -4   6  21      212.65      276.21     22.59 o
  -3   6  21      169.37      180.35     19.62 o
  -2   6  21       23.22       29.18     26.07 o
  -1   6  21        7.37       12.45      4.30 o
   0   6  21        8.81        8.63      4.63 o
   1   6  21        6.45       -5.35      5.35 o
   2   6  21        8.52       10.40      9.40 o
   3   6  21        1.42        5.95      6.99 o
   4   6  21        3.08       12.11     10.05 o
   5   6  21       36.20       42.84     11.87 o
   6   6  21        3.67       18.45     10.97 o
   7   6  21       57.77       63.67     16.95 o
   8   6  21        4.03       24.67     12.63 o
 -15   7  21        0.54       20.57     17.26 o
 -14   7  21       12.71       -4.42     18.81 o
 -13   7  21       38.21       68.43     19.74 o
 -12   7  21      112.34      119.14     21.62 o
 -11   7  21        5.40       29.56     15.14 o
 -10   7  21        2.04      -12.98     12.98 o
  -9   7  21        3.67        3.01     13.49 o
  -8   7  21      163.71      169.70     34.20 o
  -7   7  21       71.14       94.09     17.62 o
  -6   7  21        3.74       30.75     14.61 o
  -5   7  21      111.95      119.46     19.58 o
  -4   7  21       68.18      116.40     19.47 o
  -3   7  21       19.36      -12.06     12.42 o
  -2   7  21        0.72        8.74     17.97 o
  -1   7  21       30.67       48.32     16.60 o
   0   7  21       59.39       59.83      9.15 o
   1   7  21       22.05       26.58      8.12 o
   2   7  21        0.13        6.42     11.90 o
   3   7  21        1.74       13.80      8.05 o
   4   7  21       11.44       -0.18     10.53 o
   5   7  21       14.85       23.40     11.37 o
   6   7  21        6.52        0.73     11.29 o
 -13   8  21      105.35      176.16     49.40 o
 -12   8  21        0.99        6.77     16.28 o
 -11   8  21       16.91       -3.58     17.34 o
 -10   8  21       12.03       26.23     17.78 o
  -9   8  21      145.70      188.73     35.59 o
  -8   8  21        0.01       -1.11     19.08 o
  -7   8  21       56.43       39.50     26.74 o
  -6   8  21      184.08      186.98     52.02 o
  -5   8  21        4.70       -7.38     14.18 o
  -4   8  21       15.95        8.52     16.74 o
  -3   8  21       15.37        8.62     13.99 o
  -2   8  21        4.45       13.62     14.78 o
  -1   8  21        3.59       13.11     14.96 o
   0   8  21        8.54       -1.10     14.80 o
   1   8  21        3.09        6.19     15.06 o
   2   8  21       16.67       -7.60     15.93 o
   3   8  21       55.06       75.24     24.20 o
   4   8  21        9.14        8.42     11.78 o
 -10   9  21       20.16       43.99     19.19 o
  -9   9  21       39.09       62.11     24.60 o
  -8   9  21       16.25       18.84     21.58 o
  -7   9  21        1.41       17.61     21.39 o
  -6   9  21       27.36       50.49     18.56 o
  -5   9  21       83.42      126.09     23.09 o
  -4   9  21        1.20      -13.35     13.35 o
  -3   9  21        0.04        8.80     16.61 o
  -2   9  21       30.10       14.40     17.30 o
  -1   9  21       17.44       10.47     17.14 o
   0   9  21       15.34       28.30     18.45 o
   1   9  21       44.03       46.10     19.37 o
 -20   0  22      150.42      147.52     30.15 o
 -18   0  22      120.87      135.30     27.69 o
 -16   0  22        8.93       64.91     21.03 o
 -14   0  22       33.00       50.94     18.97 o
 -12   0  22       16.12       13.09      9.49 o
 -10   0  22       31.87       25.58     13.45 o
  -8   0  22      177.55      155.32     14.05 o
  -6   0  22      120.74      101.40     10.03 o
  -4   0  22      268.44      245.25     13.38 o
  -2   0  22      457.77      489.11     18.80 o
   0   0  22       24.11       33.56      9.79 o
   2   0  22       34.61       19.11      9.98 o
   4   0  22      233.65      270.17     21.31 o
   6   0  22       12.29       32.30     13.75 o
   8   0  22       27.93       67.92     24.28 o
  10   0  22        0.00       24.84     23.17 o
 -20   1  22        0.06        7.60     14.99 o
 -19   1  22       58.29       49.40     17.41 o
 -18   1  22        2.79        4.14     25.99 o
 -17   1  22        8.77       24.97     13.26 o
 -16   1  22       42.81       24.88     12.98 o
 -15   1  22        7.88        9.80     11.00 o
 -14   1  22       36.06       36.96     11.99 o
 -13   1  22        0.85       -3.63      7.76 o
 -12   1  22       20.71       12.88      7.72 o
 -11   1  22      117.81      149.21     11.93 o
 -10   1  22      285.28      272.09     13.09 o
  -9   1  22        2.77        3.09      5.71 o
  -8   1  22      138.54      129.03     11.03 o
  -7   1  22        0.85       -4.90      4.90 o
  -6   1  22       42.70       36.95      5.52 o
  -5   1  22      134.28      132.31      9.52 o
  -4   1  22        1.94       -4.35      4.35 o
  -3   1  22       56.30       51.34      6.00 o
  -2   1  22       11.49       17.76      5.46 o
  -1   1  22       54.63       59.29      7.08 o
   0   1  22      137.57      165.51     11.52 o
   1   1  22       59.95       40.97      8.48 o
   2   1  22       35.24       28.80      6.59 o
   3   1  22        9.60        4.34      5.90 o
   4   1  22       25.48       19.62      8.10 o
   5   1  22       35.55       57.73     12.77 o
   6   1  22       20.82       19.74     10.30 o
   7   1  22        0.09        3.36     10.39 o
   8   1  22        0.07      -12.54     12.54 o
   9   1  22        1.10      -13.94     13.94 o
  10   1  22       73.03       76.71     49.12 o
 -19   2  22        0.71        3.45     14.33 o
 -18   2  22      131.56      136.26     26.86 o
 -17   2  22        9.98        2.24     12.66 o
 -16   2  22       20.09        8.09     11.94 o
 -15   2  22       33.61        9.91     14.01 o
 -14   2  22      159.88      173.98     13.26 o
 -13   2  22        3.91       -6.57      6.57 o
 -12   2  22      103.52      111.58     10.89 o
 -11   2  22       14.52       15.44      6.33 o
 -10   2  22        0.00        1.99      5.82 o
  -9   2  22      147.74      137.18      9.33 o
  -8   2  22       32.93       24.52      5.82 o
  -7   2  22        6.59        2.42      5.28 o
  -6   2  22      464.85      484.74     13.86 o
  -5   2  22       66.41       46.99      6.51 o
  -4   2  22      729.62      685.34     16.80 o
  -3   2  22       30.13       11.36      5.69 o
  -2   2  22      994.73      974.35     24.00 o
  -1   2  22        0.11        9.16      5.21 o
   0   2  22       37.76       24.39      6.19 o
   1   2  22        0.01       -1.87      4.94 o
   2   2  22       57.67       54.72      7.28 o
   3   2  22      253.90      281.03     13.88 o
   4   2  22      136.42      149.30     10.57 o
   5   2  22       22.40       21.12      8.36 o
   6   2  22       53.69       44.90      9.88 o
   7   2  22      144.79      153.68     21.45 o
   8   2  22        9.16        0.60     11.03 o
   9   2  22        2.88        2.38     14.74 o
  10   2  22        7.40        2.19     14.64 o
 -19   3  22       42.66       43.39     16.88 o
 -18   3  22        7.02       20.47     13.81 o
 -17   3  22       41.85       38.53     16.07 o
 -16   3  22        0.22        4.62     15.16 o
 -15   3  22       13.97       -1.84     10.90 o
 -14   3  22        9.72        3.07      7.37 o
 -13   3  22        0.55        8.72      6.67 o
 -12   3  22        0.16       -5.19      6.07 o
 -11   3  22        1.73       10.95      6.12 o
 -10   3  22       61.08       41.64      8.43 o
  -9   3  22       47.82       46.79      6.84 o
  -8   3  22       73.96       91.03      7.90 o
  -7   3  22       87.99       97.10      7.88 o
  -6   3  22       44.98       19.61     10.03 o
  -5   3  22       89.93       92.63      9.11 o
  -4   3  22      221.20      199.21     12.30 o
  -3   3  22      298.32      315.23     15.35 o
  -2   3  22       22.30       25.68      5.34 o
  -1   3  22       30.83       30.04      5.66 o
   0   3  22       33.81       34.01      5.98 o
   1   3  22       14.17       11.11      5.44 o
   2   3  22      131.61      148.35      9.49 o
   3   3  22        4.20       -1.75      5.48 o
   4   3  22      111.77      111.41     10.79 o
   5   3  22       16.94        0.49      9.52 o
   6   3  22        1.81        4.16      8.38 o
   7   3  22       82.99       93.98     12.10 o
   8   3  22       17.49       18.66     11.98 o
   9   3  22        2.28      -11.43     11.43 o
 -18   4  22        0.07        6.68     13.56 o
 -17   4  22       55.79       47.10     30.59 o
 -16   4  22        1.43        9.63     21.03 o
 -15   4  22       10.57        3.02      6.86 o
 -14   4  22       30.56       34.65      7.90 o
 -13   4  22      137.94      151.03     10.45 o
 -12   4  22       44.20       54.36      7.55 o
 -11   4  22      323.48      336.61     12.87 o
 -10   4  22       25.29       19.00      8.69 o
  -9   4  22        6.07        9.37      4.79 o
  -8   4  22       52.12       46.55      9.36 o
  -7   4  22      290.94      316.35     10.99 o
  -6   4  22       31.14       32.55      5.50 o
  -5   4  22      142.26      172.64     10.58 o
  -4   4  22       46.06       31.14      4.62 o
  -3   4  22      476.00      488.16     12.42 o
  -2   4  22        8.17        9.70      4.58 o
  -1   4  22      153.84      139.59      9.63 o
   0   4  22       44.25       62.57      6.63 o
   1   4  22       44.02       40.04      6.42 o
   2   4  22        3.39       -1.51      7.23 o
   3   4  22       21.04       22.63      6.81 o
   4   4  22       41.13       52.36      9.86 o
   5   4  22       45.18       38.56      9.80 o
   6   4  22        5.08        4.58     10.53 o
   7   4  22        1.16        6.48     10.73 o
   8   4  22        0.91       -5.09     10.62 o
   9   4  22       81.95       99.74     16.10 o
 -17   5  22       17.15       18.23      9.25 o
 -16   5  22       16.35       19.11     10.91 o
 -15   5  22       31.88       11.16      8.30 o
 -14   5  22        0.46        2.24      7.54 o
 -13   5  22        0.80        2.86      6.50 o
 -12   5  22       72.02       78.11      7.75 o
 -11   5  22      355.82      386.24     13.87 o
 -10   5  22       72.01       70.66      6.21 o
  -9   5  22       31.59       29.75     13.78 o
  -8   5  22       14.37        9.33     11.59 o
  -7   5  22       12.34       17.93     11.70 o
  -6   5  22       68.51       64.33     14.65 o
  -5   5  22        0.87        4.40     14.56 o
  -4   5  22        6.29        4.53      9.97 o
  -3   5  22        1.36        1.12      3.33 o
  -2   5  22        4.07       -1.26      4.79 o
  -1   5  22      284.97      271.73      9.92 o
   0   5  22        0.70       -4.70      4.70 o
   1   5  22       15.19        7.57      5.42 o
   2   5  22       14.26       18.61      7.47 o
   3   5  22        0.07        4.03      6.62 o
   4   5  22       35.41       21.74     10.18 o
   5   5  22       48.60       48.16     16.63 o
   6   5  22       94.27      131.44     15.42 o
   7   5  22        4.88       -1.56     11.45 o
   8   5  22        0.50       13.46     12.43 o
 -16   6  22       23.93       38.08     11.62 o
 -15   6  22       60.44      110.88     25.39 o
 -14   6  22       32.07        3.06     15.66 o
 -13   6  22       23.60        7.72     14.49 o
 -12   6  22       56.11       60.19     17.34 o
 -11   6  22       23.88       43.07     18.17 o
 -10   6  22       55.83       56.22     16.16 o
  -9   6  22        4.22       -2.46     13.65 o
  -8   6  22       42.15       33.92     27.22 o
  -7   6  22        4.29       20.87     14.02 o
  -6   6  22       59.55       61.82     16.52 o
  -5   6  22      291.27      356.64     25.98 o
  -4   6  22       68.52       56.65     16.00 o
  -3   6  22      163.03      170.24     23.93 o
  -2   6  22       73.41       97.01     17.69 o
  -1   6  22       57.27       66.62      7.99 o
   0   6  22      196.51      187.22     18.39 o
   1   6  22        7.76       14.20      6.99 o
   2   6  22       51.25       44.94     11.43 o
   3   6  22       29.35       23.58      9.59 o
   4   6  22        2.44       16.07     10.38 o
   5   6  22       60.76       65.59     13.12 o
   6   6  22       23.09       27.86     12.12 o
   7   6  22        6.29       21.01     12.73 o
 -15   7  22        6.56       -2.36     20.91 o
 -14   7  22        3.98       40.07     18.45 o
 -13   7  22        0.14       -8.11     15.43 o
 -12   7  22       33.04       46.33     18.65 o
 -11   7  22        0.02       -9.33     13.47 o
 -10   7  22       11.62       34.15     16.19 o
  -9   7  22       28.67       33.66     17.02 o
  -8   7  22       15.05       30.46     15.70 o
  -7   7  22       27.58       25.78     15.31 o
  -6   7  22       91.02      123.56     20.30 o
  -5   7  22       26.83       26.56     15.28 o
  -4   7  22        7.39        9.78     14.37 o
  -3   7  22        2.78       29.91     15.27 o
  -2   7  22       31.43       46.03     17.93 o
  -1   7  22        6.60      -12.85     12.85 o
   0   7  22        0.20        6.02     29.20 o
   1   7  22       44.84       55.71     17.46 o
   2   7  22       13.10       13.80      9.00 o
   3   7  22        1.87       11.95     10.72 o
   4   7  22        0.01       -2.35     10.20 o
   5   7  22        0.04        4.20     11.75 o
 -13   8  22        0.13      -15.16     22.69 o
 -12   8  22       30.47       34.97     18.94 o
 -11   8  22       18.23        8.58     16.37 o
 -10   8  22        0.11      -12.99     12.99 o
  -9   8  22       54.91      128.59     39.24 o
  -8   8  22       21.46       36.93     17.24 o
  -7   8  22        6.50       26.13     25.00 o
  -6   8  22       25.66       34.95     20.71 o
  -5   8  22       27.92       34.05     16.81 o
  -4   8  22        4.20       13.30     15.12 o
  -3   8  22      228.91      270.31     26.03 o
  -2   8  22        6.83       18.32     26.46 o
  -1   8  22       21.34        1.33     18.69 o
   0   8  22       41.79       25.45     17.40 o
   1   8  22        5.10       -4.83     16.37 o
   2   8  22        0.78      -10.33     14.37 o
   3   8  22        5.50       18.59     29.72 o
  -9   9  22       32.67       47.65     18.49 o
  -8   9  22        1.36        5.78     17.09 o
  -7   9  22       29.99       57.36     24.68 o
  -6   9  22        7.69        3.94     16.46 o
  -5   9  22        4.06       10.31     15.92 o
  -4   9  22       13.01       19.60     17.41 o
  -3   9  22       22.53       16.11     17.01 o
  -2   9  22      114.32      131.40     22.78 o
  -1   9  22        5.79       22.34     18.19 o
   0   9  22        0.07       -2.20     17.20 o
 -19   0  23       56.69       37.85     22.62 o
 -17   0  23       28.54       35.63     20.87 o
 -15   0  23       14.44       26.19     17.70 o
 -13   0  23      921.38      891.89     48.26 o
 -11   0  23        9.12       11.11      8.97 o
  -9   0  23      377.17      327.88     19.54 o
  -7   0  23       13.29       13.22      9.01 o
  -5   0  23      170.92      149.47     14.20 o
  -3   0  23      352.10      322.28     19.29 o
  -1   0  23        0.43       10.39      8.77 o
   1   0  23      157.19      172.12     24.12 o
   3   0  23      259.37      279.25     34.56 o
   5   0  23      257.00      267.85     29.36 o
   7   0  23        1.80       -5.55     19.12 o
   9   0  23       11.32        8.49     21.66 o
 -19   1  23        3.26       -6.23     33.61 o
 -18   1  23        6.76       -8.72     20.35 o
 -17   1  23       26.64       49.26     14.53 o
 -16   1  23       16.59       -5.29     11.89 o
 -15   1  23       40.80       43.87     15.43 o
 -14   1  23       13.21      -10.52     10.52 o
 -13   1  23        0.43       -9.97     15.63 o
 -12   1  23      348.69      342.90     17.10 o
 -11   1  23      118.11      122.41     11.70 o
 -10   1  23      165.03      179.18     12.65 o
  -9   1  23      447.83      447.85     15.96 o
  -8   1  23       34.48       23.69      8.02 o
  -7   1  23        8.63       -4.87      5.98 o
  -6   1  23        0.40       -5.20      5.20 o
  -5   1  23      356.14      315.56     13.21 o
  -4   1  23      102.27      122.62     16.00 o
  -3   1  23        0.02        1.82      5.84 o
  -2   1  23      185.21      179.56     11.04 o
  -1   1  23      101.65       99.03     10.50 o
   0   1  23       33.65       45.94     12.64 o
   1   1  23       28.70       31.08      7.32 o
   2   1  23        8.88        1.28      7.88 o
   3   1  23       11.17        2.88      7.41 o
   4   1  23       47.85       51.04      9.60 o
   5   1  23        1.08       -1.46      8.14 o
   6   1  23       12.56       23.23     11.05 o
   7   1  23        0.21       -4.18     10.36 o
   8   1  23       29.41       42.67     15.98 o
   9   1  23        1.23       -4.65     19.96 o
 -19   2  23       95.78       84.94     18.83 o
 -18   2  23        2.16       11.78     20.95 o
 -17   2  23       51.68       59.12     15.90 o
 -16   2  23       91.83       93.86     16.47 o
 -15   2  23        3.78       -6.25     18.57 o
 -14   2  23       48.36       36.96     14.92 o
 -13   2  23      147.49      158.36     19.76 o
 -12   2  23        0.13       -8.07      8.07 o
 -11   2  23      273.07      249.29     14.07 o
 -10   2  23       10.55       10.48      6.95 o
  -9   2  23      228.58      220.97     14.32 o
  -8   2  23        0.05       -1.82      7.31 o
  -7   2  23        2.65       -1.36      5.57 o
  -6   2  23       32.61       43.66      6.97 o
  -5   2  23       17.14       18.60      6.28 o
  -4   2  23       21.85       10.81      6.05 o
  -3   2  23      235.71      222.57     11.28 o
  -2   2  23        5.71       27.44      6.69 o
  -1   2  23      644.87      615.40     17.65 o
   0   2  23        8.33       20.09      5.74 o
   1   2  23        2.48       -4.02      5.38 o
   2   2  23        6.12        7.84      6.89 o
   3   2  23        0.28        2.62      7.23 o
   4   2  23       20.26       18.83      8.36 o
   5   2  23       26.90       40.45     11.00 o
   6   2  23       53.67       72.28     13.43 o
   7   2  23      110.09      145.95     16.43 o
   8   2  23       45.04       47.40     16.49 o
   9   2  23       46.92       28.90     16.80 o
 -18   3  23        1.62       -2.34     13.23 o
 -17   3  23        3.55       -6.06     13.09 o
 -16   3  23       28.59        5.67     12.33 o
 -15   3  23       11.27        8.06     11.75 o
 -14   3  23       38.27       36.73      8.85 o
 -13   3  23        0.58       11.59      7.48 o
 -12   3  23        5.46       -3.12      6.19 o
 -11   3  23       53.57       65.88      8.13 o
 -10   3  23       95.15       93.69     11.80 o
  -9   3  23       62.63       67.64      7.56 o
  -8   3  23       17.83       19.31      6.02 o
  -7   3  23        6.44        0.37      8.15 o
  -6   3  23       35.78       45.04      6.91 o
  -5   3  23       56.58       48.03      7.16 o
  -4   3  23       45.97       45.03      7.23 o
  -3   3  23      414.90      355.60     13.53 o
  -2   3  23       68.87       71.27      6.82 o
  -1   3  23      105.53      100.82      7.63 o
   0   3  23       42.30       34.23      6.09 o
   1   3  23        3.19       -3.47      5.27 o
   2   3  23      374.25      384.61     14.09 o
   3   3  23        0.42        1.47      7.14 o
   4   3  23        0.15       -7.03      7.03 o
   5   3  23       61.51       81.62     11.21 o
   6   3  23        0.03        3.97     10.25 o
   7   3  23        0.43       13.92     13.85 o
   8   3  23        4.06        9.03     14.22 o
   9   3  23        4.09       27.14     16.40 o
 -18   4  23        0.07       -0.32     18.77 o
 -17   4  23        0.08       -9.74     16.35 o
 -16   4  23       35.84       46.93     13.36 o
 -15   4  23        5.96       -5.17      7.79 o
 -14   4  23      250.91      254.84     15.30 o
 -13   4  23        0.01       -6.23      6.23 o
 -12   4  23        1.30       -1.88      5.92 o
 -11   4  23      111.81      116.71      9.15 o
 -10   4  23      327.47      321.44     12.18 o
  -9   4  23        5.44       -4.61      4.99 o
  -8   4  23       41.56       60.91      6.29 o
  -7   4  23      103.12       91.20      9.86 o
  -6   4  23      234.07      237.44     10.47 o
  -5   4  23       27.63       20.44      4.46 o
  -4   4  23      366.48      380.68     13.09 o
  -3   4  23        0.19        6.14      4.68 o
  -2   4  23       11.99        4.57      4.52 o
  -1   4  23        0.08       -5.28      5.28 o
   0   4  23       90.69       95.63      8.31 o
   1   4  23        3.36        4.77      5.54 o
   2   4  23      100.48      113.45      9.01 o
   3   4  23        2.68        7.25      7.71 o
   4   4  23      125.99      151.32     20.68 o
   5   4  23       88.44      110.01     17.31 o
   6   4  23       42.59       41.34     12.62 o
   7   4  23        9.81        8.98     13.56 o
   8   4  23        0.09       -4.53     14.42 o
 -17   5  23        0.07        9.50      9.74 o
 -16   5  23        8.67       14.05     10.82 o
 -15   5  23       65.53       61.95     12.45 o
 -14   5  23      430.83      447.51     18.87 o
 -13   5  23       34.57       21.74      7.40 o
 -12   5  23      180.60      204.02     10.92 o
 -11   5  23        3.67       -5.71      9.18 o
 -10   5  23        0.27        8.60     10.63 o
  -9   5  23        1.68      -11.36     11.36 o
  -8   5  23        8.87        4.30     12.76 o
  -7   5  23      119.93      118.01     17.34 o
  -6   5  23       12.31       18.05     15.43 o
  -5   5  23        3.68        3.70     12.44 o
  -4   5  23       57.00       54.21     13.62 o
  -3   5  23       93.73       93.01      5.82 o
  -2   5  23       11.45        9.67      4.43 o
  -1   5  23      170.48      189.71      9.41 o
   0   5  23       26.38       46.38      7.41 o
   1   5  23        2.63        3.07      6.35 o
   2   5  23       41.61       37.23      8.17 o
   3   5  23       37.38       14.55     10.63 o
   4   5  23        7.44       18.16     12.53 o
   5   5  23       11.43       -0.10     12.81 o
   6   5  23       15.88       22.13     12.08 o
   7   5  23      108.32      110.13     16.12 o
 -16   6  23        0.54      -10.13     24.24 o
 -15   6  23       38.55       38.39     18.37 o
 -14   6  23        9.22        3.14     16.29 o
 -13   6  23       36.16       39.52     18.69 o
 -12   6  23       11.34       17.91     15.70 o
 -11   6  23       79.20       88.21     18.87 o
 -10   6  23        1.10       21.82     14.94 o
  -9   6  23        0.09      -12.20     12.20 o
  -8   6  23        8.17        2.61     13.33 o
  -7   6  23        0.38       -3.34     13.06 o
  -6   6  23      112.21      126.49     19.45 o
  -5   6  23       32.74       42.15     15.24 o
  -4   6  23      230.20      279.59     24.07 o
  -3   6  23        1.16       11.50     13.44 o
  -2   6  23       21.83       37.21     14.08 o
  -1   6  23        0.05       -1.08     10.58 o
   0   6  23      116.08      137.57     12.44 o
   1   6  23       49.37       47.75      8.47 o
   2   6  23       92.70      109.55     10.78 o
   3   6  23       64.32       75.94     12.88 o
   4   6  23       61.41       74.22     13.30 o
   5   6  23        8.04        0.94     11.74 o
   6   6  23        7.11       27.12     12.91 o
 -14   7  23        2.19      -14.07     16.55 o
 -13   7  23        0.64      -15.06     15.06 o
 -12   7  23        6.16      -19.48     34.08 o
 -11   7  23        3.85        5.33     16.68 o
 -10   7  23       56.79       48.39     17.81 o
  -9   7  23        0.35       -9.32     13.45 o
  -8   7  23        9.92       17.02     15.84 o
  -7   7  23       19.33       27.97     15.23 o
  -6   7  23        2.94        9.98     15.45 o
  -5   7  23        0.04      -11.14     14.62 o
  -4   7  23      222.00      213.38     23.77 o
  -3   7  23      101.30      118.97     20.59 o
  -2   7  23       32.46       51.11     16.92 o
  -1   7  23       14.92       -8.65     15.28 o
   0   7  23        0.05      -12.73     25.15 o
   1   7  23        0.04      -13.07     13.07 o
   2   7  23        8.20       -4.84     14.76 o
   3   7  23        4.32       12.48     10.83 o
   4   7  23       33.71       39.09     12.63 o
 -12   8  23        0.00       29.73     18.20 o
 -11   8  23       62.72       44.81     20.11 o
 -10   8  23       15.57       39.47     17.81 o
  -9   8  23       49.86      104.91     29.48 o
  -8   8  23        3.81       -5.35     14.16 o
  -7   8  23       49.76       61.54     18.53 o
  -6   8  23      119.55      169.19     23.37 o
  -5   8  23       37.67       49.82     21.58 o
  -4   8  23       73.15       87.70     20.27 o
  -3   8  23       31.91       70.56     19.04 o
  -2   8  23        0.03       22.38     16.61 o
  -1   8  23       40.02        9.67     15.83 o
   0   8  23        5.59       -2.30     14.95 o
   1   8  23        9.33      -15.69     15.69 o
   2   8  23       11.48       11.92     22.69 o
  -7   9  23       80.64      108.00     21.93 o
  -6   9  23       18.13        1.60     16.73 o
  -5   9  23       45.23       31.19     22.26 o
  -4   9  23        1.07       11.39     17.78 o
  -3   9  23        9.17       12.13     33.25 o
 -18   0  24      110.05       85.62     24.36 o
 -16   0  24        1.69        2.22     18.17 o
 -14   0  24      145.31      173.07     25.71 o
 -12   0  24       19.80        5.63     15.63 o
 -10   0  24      207.26      185.79     16.71 o
  -8   0  24      248.28      260.97     18.24 o
  -6   0  24      237.29      228.24     18.33 o
  -4   0  24       57.61       43.00     13.53 o
  -2   0  24       16.66       -4.63      8.47 o
   0   0  24      484.19      480.54     36.27 o
   2   0  24        3.11       -8.73      8.73 o
   4   0  24      133.91      143.56     18.08 o
   6   0  24      201.65      219.89     31.27 o
   8   0  24       10.44       28.25     22.22 o
 -19   1  24        9.60       -1.06     14.69 o
 -18   1  24        0.39      -13.77     13.77 o
 -17   1  24        4.88       -7.55     12.62 o
 -16   1  24       63.78       68.42     16.62 o
 -15   1  24        7.44       27.91     12.97 o
 -14   1  24        0.06       -9.38      9.38 o
 -13   1  24        0.66       -8.97      8.97 o
 -12   1  24       46.11       31.19      9.28 o
 -11   1  24      365.05      361.78     17.32 o
 -10   1  24        4.97        0.25      7.47 o
  -9   1  24       71.64       82.88     10.39 o
  -8   1  24      230.43      239.35     12.48 o
  -7   1  24       63.58       62.32     10.49 o
  -6   1  24      149.02      122.86     14.63 o
  -5   1  24      449.76      442.87     16.12 o
  -4   1  24        7.00       17.30      6.68 o
  -3   1  24       36.02       40.84      8.75 o
  -2   1  24      437.17      455.53     19.07 o
  -1   1  24      104.36       98.23     11.29 o
   0   1  24       92.34      100.40      9.47 o
   1   1  24        1.27       -4.58      7.39 o
   2   1  24       15.22        4.89      9.13 o
   3   1  24        3.63       -7.17      7.17 o
   4   1  24       35.67       39.02      9.46 o
   5   1  24        0.04       -6.95      9.76 o
   6   1  24        0.58      -10.32     10.32 o
   7   1  24       36.74       42.21     21.03 o
   8   1  24       37.40       77.61     18.89 o
 -19   2  24        6.63        2.95     20.23 o
 -18   2  24       37.85       47.01     26.50 o
 -17   2  24       18.71       12.46     14.07 o
 -16   2  24       53.80       52.27     14.88 o
 -15   2  24      116.84      127.92     21.62 o
 -14   2  24       13.70       20.42     12.19 o
 -13   2  24       77.75       75.47     10.78 o
 -12   2  24      153.91      185.63     16.25 o
 -11   2  24       92.64       85.36     10.28 o
 -10   2  24        8.03       -4.77      7.24 o
  -9   2  24        1.26        3.58      9.56 o
  -8   2  24       77.51       65.46      9.31 o
  -7   2  24       67.49       60.57      9.15 o
  -6   2  24       12.09       23.67      8.35 o
  -5   2  24        3.07       -4.32      6.71 o
  -4   2  24      104.12      104.89     10.55 o
  -3   2  24      248.60      258.79     14.20 o
  -2   2  24        4.69       -1.76      9.31 o
  -1   2  24        3.70        2.66      5.94 o
   0   2  24      223.84      209.63     16.04 o
   1   2  24        5.07        1.14      7.74 o
   2   2  24       39.43       40.10      9.85 o
   3   2  24        0.01       -0.47      8.43 o
   4   2  24      408.44      432.18     21.51 o
   5   2  24       12.17        8.20     10.30 o
   6   2  24       57.90       80.25     14.12 o
   7   2  24        1.51       -3.01     13.30 o
   8   2  24       15.85       11.22     15.31 o
 -18   3  24       16.04       10.52     19.32 o
 -17   3  24        1.02       11.45     18.57 o
 -16   3  24       10.02       10.65     16.31 o
 -15   3  24       64.56       64.39     15.24 o
 -14   3  24       34.53       23.36      9.24 o
 -13   3  24       23.07       17.88     14.58 o
 -12   3  24       10.87        2.71      7.22 o
 -11   3  24       32.32       22.30     10.66 o
 -10   3  24       34.73       17.63      7.38 o
  -9   3  24       87.98      112.17      8.87 o
  -8   3  24      205.19      213.56     10.80 o
  -7   3  24       53.96       46.44      7.35 o
  -6   3  24       31.53       37.30      6.90 o
  -5   3  24        9.96        3.98      5.97 o
  -4   3  24        3.97       -5.52      5.52 o
  -3   3  24       12.42       20.50      5.44 o
  -2   3  24        9.69       -0.93      4.81 o
  -1   3  24       21.89       23.67      6.38 o
   0   3  24       61.86       82.61      7.65 o
   1   3  24        4.99        2.20      5.65 o
[truncated: 46,456 more chars]
